# Supplementary material for: Panhematopoietic RNA barcoding enables kinetic measurements of nucleate and anucleate lineages and the activation of myeloid clones following acute platelet depletion
Source: Genome Biol. 2023 Jun 27;24:152. doi: 10.1186/s13059-023-02976-z (PMC10294477; doi:10.1186/s13059-023-02976-z)
Supplement: Supplementary file 2 — Additional file 2: Table S1. A. 2-way ANOVA test with Tukey’s multiple comparisons test correction for barcode read count in unequally mixed samples retrieved from cDNA or gDNA (data shown in Fig. 1C). B. Cell numbers for nucleated and anucleated cell populations used for barcode retrieval. The purity for auncleate cells (% of CD45.1+cells and Ter119+ for P-platelets, %CD45.1+cells and CD150+CD41+ cells for E-red blood cells) was evaluated by FACS. [file 13059_2023_2976_MOESM2_ESM.xlsx]

## Sheet: S_Table1A
	Tukey's multiple comparisons test	Mean Diff.	95.00% CI of diff.	Summary	Adjusted P Value
cumulative clone contribution	0.09
	cDNA vs. gDNA	0.2	-18.31 to 18.71	ns	0.9996
	cDNA vs. input	-0.69	-19.20 to 17.82	ns	0.9954
	gDNA vs. input	-0.89	-19.40 to 17.62	ns	0.9923
cumulative clone contribution	0.98
	cDNA vs. gDNA	4.2	-14.31 to 22.71	ns	0.8425
	cDNA vs. input	-4.72	-23.23 to 13.79	ns	0.8056
	gDNA vs. input	-8.92	-27.43 to 9.589	ns	0.4693
cumulative clone contribution	1.87
	cDNA vs. gDNA	-15.2	-33.71 to 3.309	ns	0.1237
	cDNA vs. input	-5.17	-23.68 to 13.34	ns	0.7719
	gDNA vs. input	10.03	-8.479 to 28.54	ns	0.3869
cumulative clone contribution	6.33
	cDNA vs. gDNA	-15.85	-34.36 to 2.659	ns	0.1045
	cDNA vs. input	-38.25	-56.76 to -19.74	****	<0.0001
	gDNA vs. input	-22.4	-40.91 to -3.891	*	0.0151
cumulative clone contribution	15.25
	cDNA vs. gDNA	-25	-43.51 to -6.491	**	0.0064
	cDNA vs. input	-28.26	-46.77 to -9.751	**	0.002
	gDNA vs. input	-3.26	-21.77 to 15.25	ns	0.9016
cumulative clone contribution	24.18
	cDNA vs. gDNA	-0.95	-19.46 to 17.56	ns	0.9912
	cDNA vs. input	4.19	-14.32 to 22.70	ns	0.8431
	gDNA vs. input	5.14	-13.37 to 23.65	ns	0.7742
cumulative clone contribution	42.02
	cDNA vs. gDNA	97.35	78.84 to 115.9	****	<0.0001
	cDNA vs. input	98.79	80.28 to 117.3	****	<0.0001
	gDNA vs. input	1.44	-17.07 to 19.95	ns	0.9799
cumulative clone contribution	59.86
	cDNA vs. gDNA	26.1	7.591 to 44.61	**	0.0044
	cDNA vs. input	64.49	45.98 to 83.00	****	<0.0001
	gDNA vs. input	38.39	19.88 to 56.90	****	<0.0001
cumulative clone contribution	77.7
	cDNA vs. gDNA	-58.45	-76.96 to -39.94	****	<0.0001
	cDNA vs. input	-55.01	-73.52 to -36.50	****	<0.0001
	gDNA vs. input	3.44	-15.07 to 21.95	ns	0.8912
cumulative clone contribution	100
	cDNA vs. gDNA	11.85	-6.659 to 30.36	ns	0.2704
	cDNA vs. input	-37.67	-56.18 to -19.16	****	<0.0001
	gDNA vs. input	-49.52	-68.03 to -31.01	****	<0.0001

## Sheet: S_Table1B
Mouse ID	Mac1+CD45_1+ wk12	Mac1+CD45_1+wk20	Mac1+CD45_1+wk28	CD19+CD45_1+wk12	CD19+CD45_1+wk20	CD19+CD45_1+wk28	P_wk12	P_wk12_purity	P_wk20	P_wk20_purity	P_wk28	P_wk28_purity	E_wk12	E_wk12_purity	E_wk20	E_wk20_purity	E_wk28	E_wk28_purity
Mouse1	22035	NA	57299	9792	NA	98377	15630000	99.999	NA	NA	17250000	99.999	241920	99.33	NA	NA	47010	99.998
Mouse2	31437		43530	26463		94257	22200000	99.999			18000000	99.999	165360	97.152			19530000	99.999
Mouse3	24586		18157	22080		30101	12120000	99.999			20700000	99.999	459240	98.876			13830000	99.998
Mouse4	16205		19523	19288		35301	21510000	99.999			10798920	99.959	2016780	99.96			13350000	99.998
Mouse5	25070	60925	17177	46805	113532	28239	6765510	99.96	19680000	99.991	20340000	99.999	1113330	99.997	512610	99.988	168330	99.893
Mouse6	24119	60487	62877	40282	87986	81265	4387020	99.992	19650000	99.99	9761880	99.999	871110	99.993	872850	99.999	85920	99.895
Mouse7	25660	71802	48470	41192	181575	139267	2311020	99.977	19650000	99.983	20790000	99.999	1492800	99.996	718560	99.996	134190	99.866
Mouse8	29135	57712	43602	58708	131999	52551	10937460	99.997	19230000	99.987	21210000	99.999	931020	99.999	1150500	99.997	93390	99.55
