# Supplementary material for: Panhematopoietic RNA barcoding enables kinetic measurements of nucleate and anucleate lineages and the activation of myeloid clones following acute platelet depletion
Source: Genome Biol. 2023 Jun 27;24:152. doi: 10.1186/s13059-023-02976-z (PMC10294477; doi:10.1186/s13059-023-02976-z)
Supplement: Supplementary file 4 — Additional file 4: Table S2. Normalised barcode counts in PB and BM. Barcode counts were retrieved using published pipeline. Counts were normalised per 1000 and expressed as a fraction of total. Top 90% barcodes contributing to PB were included in the analysis. [file 13059_2023_2976_MOESM4_ESM.xlsx]

## Sheet: intro
Each table contains barcodes recovered from SmartSeq in rows. In columns included are reads for specific barcodes, only barcodes with over 3 reads are included in these tables.

## Sheet: mouse1_BM
ID	BC003ALCFU11	BC003ALCFU13	BC003ALCFU14	BC003ALCFU15	BC003ALCFU16	BC003ALCFU17	BC003ALCFU18	BC003ALCFU19	BC003ALCFU1	BC003ALCFU20	BC003ALCFU21	BC003ALCFU22	BC003ALCFU23	BC003ALCFU24	BC003ALCFU25	BC003ALCFU26	BC003ALCFU27	BC003ALCFU28	BC003ALCFU29	BC003ALCFU2	BC003ALCFU30	BC003ALCFU31	BC003ALCFU33	BC003ALCFU34	BC003ALCFU35	BC003ALCFU36	BC003ALCFU37	BC003ALCFU38	BC003ALCFU41	BC003ALCFU42	BC003ALCFU44	BC003ALCFU45	BC003ALCFU46	BC003ALCFU47	BC003ALCFU49	BC003ALCFU4	BC003ALCFU50	BC003ALCFU51	BC003ALCFU52	BC003ALCFU53	BC003ALCFU54	BC003ALCFU55	BC003ALCFU57	BC003ALCFU58	BC003ALCFU59	BC003ALCFU5	BC003ALCFU60	BC003ALCFU61	BC003ALCFU62
AAGGATGACCACGTGATCGAACTAAACCAGGATGTAAGACGGC	0	382	512	0	63	187	193	0	0	105	0	0	0	99	250	0	0	0	658	285	0	0	0	0	10	0	0	0	260	0	0	0	226	121	0	0	0	0	0	0	0	0	115	0	261	0	120	0	309
AAGGCGCACAGAGTGGACGGTATACCACATAGTGTTAGACGGC	326	0	0	0	151	191	0	0	0	158	0	319	0	208	90	0	0	277	449	0	0	0	0	8	222	0	0	232	0	120	0	0	254	0	192	0	0	0	0	0	0	0	97	191	154	195	98	0	0
AAGGGCCACACTGTGTTCGATTTACCTCAGAATGATGGACGGC	140	127	108	0	105	127	0	0	0	51	0	97	0	84	89	0	0	118	227	23	0	0	0	0	36	0	0	100	0	60	0	0	49	55	123	0	0	0	0	0	0	0	17	96	90	48	0	0	90
AAGGGATACTAAGTAATCGTATTAGTACACAATGGACGACGGC	0	166	118	0	74	0	175	0	0	0	0	0	0	0	0	0	0	0	0	187	0	0	0	0	0	0	0	0	167	0	0	78	0	57	0	0	0	0	0	0	0	0	0	0	0	0	0	0	183
AAGGCCGACATAGTTAACGTTATACATCAAACTGAACGACGGC	0	0	0	151	9	0	0	0	0	0	0	0	0	0	0	0	118	0	0	0	180	314	0	0	0	0	0	0	0	0	192	0	0	0	0	0	122	105	101	45	123	0	0	0	0	0	0	172	0
AAATCGATAAAGTCTACGGATCCCCCGGGCTGCACGCGTCTGC	0	0	0	0	0	0	0	0	0	0	0	0	0	46	0	0	0	0	0	0	0	0	264	0	0	0	0	0	0	0	0	0	0	0	0	0	0	0	0	0	0	0	0	0	0	0	0	0	0
AAGGATAACTTAGTTGCCGTCTTAACTCAGTGTAATGACGGCC	0	0	0	0	19	0	0	0	0	0	0	0	0	0	0	0	0	0	0	0	0	0	0	0	0	0	0	0	0	0	0	0	0	0	0	0	0	0	0	0	0	0	0	0	0	0	0	0	0
AAGGCGGACCCTGTTGACGCGTTAGGTCAACCTGGCGGACGGC	0	0	0	0	0	0	0	0	0	0	0	0	101	0	0	0	0	0	0	0	0	0	0	0	0	0	154	0	0	0	0	0	0	0	0	0	0	0	0	0	0	0	0	0	0	0	0	0	0
AAGGCCCACGCTGTAGCCGAAATAGCACATGATGATAGCCGGC	0	0	0	0	0	0	0	0	0	0	0	0	0	0	0	0	0	0	0	0	0	0	0	0	0	0	0	0	0	0	0	0	0	0	0	0	0	0	0	0	0	0	0	0	0	0	0	0	0
AAGGACAACCCTGTGCTCGCTCTAAACCAGCATGTTTGACGGC	0	0	0	0	0	0	0	0	0	0	0	0	0	0	0	0	0	0	0	0	0	0	0	0	0	0	0	0	0	0	0	0	0	0	0	0	0	0	0	0	0	0	0	0	0	0	0	0	0
AAGGATGACGGAGTATTCGCTTTACCTCACTCTGTGAGACGGC	0	0	0	0	0	0	0	0	0	0	0	0	0	16	0	0	0	0	0	0	0	0	144	0	0	0	0	0	0	0	0	0	0	0	0	0	0	0	0	0	0	0	0	0	0	0	0	0	0
AAGGGGTACTTCGTGATCGTGGTAAATCAAGGTGGGCGACGGC	0	0	0	0	0	0	0	0	4	0	0	0	0	17	0	0	0	0	0	0	0	0	0	0	0	0	45	0	0	0	0	0	0	0	0	0	0	0	0	0	0	0	0	0	0	0	0	0	0
AAGGACCACATCGTAAACGTCATACATCATAATGACCGACGGC	0	0	0	0	0	0	0	0	0	0	0	0	0	0	0	0	0	0	0	0	0	0	0	0	0	0	0	0	0	0	0	0	0	0	0	0	0	0	0	0	0	0	0	0	0	0	0	0	0
AAGGGCAACGAGGTTTACGATATAAGGCATTTTGACCGACGGC	0	0	0	0	0	0	0	0	0	0	0	0	0	0	0	0	0	0	0	0	0	0	0	0	0	0	0	0	0	0	0	0	0	0	0	0	0	0	0	0	0	0	0	0	0	0	0	0	0
AAGGAGTACCAGGTGTCCGGGTTAGTGCAGTTTGTGTGACGGC	0	0	0	0	0	0	0	0	0	0	0	0	0	0	0	0	0	0	0	103	0	0	0	0	0	0	0	0	123	0	0	0	0	81	0	0	0	0	0	0	0	0	0	0	0	0	0	0	0
AAGGACTACGACGTCTACGACTTACCCCAATCTGCTGGACGCC	0	0	0	0	0	0	0	0	0	0	0	0	0	0	0	0	0	0	0	0	0	0	0	0	0	0	0	0	0	0	0	0	0	0	0	0	0	0	0	0	0	0	0	0	0	0	0	0	0
AAGGTCAACGAGGTATACGTTCTATTTCATTTTGGTTGACGGC	0	0	0	0	0	0	0	0	0	0	0	0	0	0	0	0	0	0	0	0	0	0	0	0	0	0	0	0	0	0	0	0	0	0	0	0	0	0	0	0	0	0	0	0	0	0	0	0	0
AAGGTGTACGTAGTATACGGAATAATGCATAGTGGGTGACGGC	0	0	0	0	0	0	0	0	0	0	0	0	0	19	0	0	0	0	0	0	0	0	158	0	0	0	0	0	0	0	0	0	0	0	0	0	0	0	0	0	0	0	0	0	0	0	0	0	0
AAGGTGGACTGCGTATGCGTCATATCGCAGGTTGAGAGACGGC	0	0	0	0	0	0	0	0	0	0	0	0	0	0	0	0	0	0	0	0	0	0	0	0	0	0	0	0	0	0	0	0	0	0	0	0	0	0	0	0	0	0	0	0	0	0	0	0	0
AAGGTATACAGTGTAATCGGCCTAAAGCAAGCTGGCGGACGCC	0	0	0	0	0	0	0	0	0	0	0	0	0	0	0	0	0	0	0	0	0	0	0	0	0	0	0	0	0	0	0	0	0	0	0	0	0	0	0	0	0	0	0	0	0	0	0	0	0
AAGGACTACAGCGTATTCGATGTATAGCAACCTGCTCGACGGC	0	0	0	0	0	0	0	0	0	0	0	0	0	0	0	0	0	0	0	0	0	0	0	0	0	0	0	0	0	0	0	0	0	0	0	0	0	0	0	0	0	0	0	0	0	0	0	0	0
AAGGTCAACCGTGTCGACGTGGTATCGCATTGTGTTTGACGGC	0	0	0	0	0	0	0	0	0	0	0	0	0	0	0	0	0	0	0	0	0	0	0	0	0	0	0	0	0	0	0	0	0	0	0	0	0	0	0	0	0	0	0	0	0	0	0	0	0
AAGGCCTACGAAGTTCACGGTATAAGTCAAAATGGTTGACGGC	0	0	0	0	0	0	0	0	0	0	0	0	0	0	0	0	0	0	0	0	0	0	0	0	0	0	0	0	0	0	0	0	0	0	0	0	0	0	0	0	0	0	0	0	0	0	0	0	0
AAGGCGAACATGGTGAACGGGGTATTGCATGTTGATTGACGGC	0	0	0	0	0	0	0	0	0	0	0	0	0	0	0	0	0	0	0	0	0	0	0	0	0	0	0	0	0	0	0	0	0	0	0	0	0	0	0	0	0	0	0	0	0	0	0	0	0
AAGGTCTACTCTGTACTCGTAATATTGCATCGTGATGGACGGC	0	0	0	0	0	0	0	0	0	0	0	0	0	0	0	0	0	0	0	0	0	0	0	0	0	0	0	0	0	0	0	0	0	0	0	0	0	0	0	0	0	0	0	0	0	0	0	0	0
AAGGCAAACCAGGTGTCCGTACTACTTCAAAATGGAGGACGGC	0	0	0	0	0	0	0	0	0	0	0	0	0	0	0	0	0	0	0	0	0	0	0	0	0	0	0	0	0	0	0	0	0	0	0	0	0	0	0	0	0	0	0	0	0	0	0	0	0
AAGGTGCACGTTGTGATCGCCGTAGCTCAGAGTGAGAGACGGC	0	0	0	0	0	0	0	0	0	0	0	0	0	0	0	273	0	0	0	0	0	0	0	0	0	126	0	0	0	0	0	0	0	0	0	24	0	0	0	0	0	0	0	0	0	0	0	0	0
AAGGAAAACTTCGTTCCCGACGTAACCCATCATGAAAGACGGC	0	0	0	0	0	0	0	0	0	0	0	0	0	0	0	0	0	0	0	0	0	0	0	0	0	0	0	0	0	0	0	0	0	0	0	0	0	0	0	0	0	0	0	0	0	0	0	0	0
AAGGAGAACTACGTACACGTTTTATTCCACTATGGGTGACGGC	0	0	0	0	0	0	0	0	0	0	0	0	0	0	0	0	0	0	0	0	0	0	0	0	0	0	0	0	0	0	0	0	0	0	0	0	0	0	0	0	0	0	0	0	0	0	0	0	0
AAGGCATACTTTGTTACCGAATTAAGACAATATGATCGACGGC	0	0	0	0	0	0	0	0	0	0	0	0	0	0	0	0	0	0	0	0	0	0	0	0	0	0	0	0	0	0	0	0	0	0	0	0	0	0	0	0	0	0	0	0	0	0	0	0	0
AAGGTGTACATGGTGTACGACATAGTCCAAGTTGGTTGACGGC	0	0	0	0	0	0	0	0	0	0	0	0	0	16	0	0	0	0	0	0	0	0	115	0	0	0	0	0	0	0	0	0	0	0	0	0	0	0	0	0	0	0	0	0	0	0	0	0	0
AAGGACTACGAGGTGCCCGCAATAGCCCACTGTGTTAGACGGC	0	0	0	0	13	0	0	90	0	0	0	0	0	0	0	0	0	0	0	0	0	0	0	0	0	0	0	0	0	0	0	0	0	0	0	0	0	0	0	0	0	176	0	0	0	0	0	0	0
AAGGGAGACCTAGTCCACGTATTAGCTCACACTGCGCGACGGC	0	0	0	0	0	0	0	0	0	0	0	0	0	9	0	0	0	0	0	0	0	0	203	0	0	0	0	0	0	0	0	0	0	0	0	0	0	0	0	0	0	0	0	0	0	0	0	0	0
AAGGAAAACCAGGTTGACGTTGTAAGCCACCATGACTGACGGC	0	0	0	0	0	0	0	0	0	0	0	0	0	0	0	0	0	0	0	0	0	0	0	0	0	0	0	0	0	0	0	0	0	0	0	0	0	0	0	0	0	0	0	0	0	0	0	0	0
AAGGTGTACGACGTAAGCGCAATAACACAGGCTGGATGACGGC	0	0	0	0	26	0	0	137	0	0	0	0	0	0	0	0	0	0	0	0	0	0	0	0	0	0	0	0	0	0	0	0	0	0	0	0	0	0	0	0	0	269	0	0	0	0	0	0	0
AAGGTTAACACAGTATGCGATTTAACACACCATGCCAGACGGC	0	0	0	0	0	0	0	0	0	0	288	0	0	18	0	0	0	0	0	0	0	0	0	0	0	0	0	0	0	0	0	0	0	0	0	0	0	0	0	0	0	0	0	0	0	0	0	0	0
AAGGCGCACAGAGTGGACGGTATACCACCTGTCTCTTATACAC	18	0	0	0	14	10	0	0	0	6	0	19	0	11	6	0	0	11	23	0	0	0	0	0	23	0	0	8	0	11	0	0	8	0	10	0	0	0	0	0	0	0	7	15	10	12	16	0	0
AAGGTCGACAAGGTCGGCGACCTAATCCAATCTGCCGGACGGC	0	0	0	0	0	0	0	0	0	0	0	0	0	0	0	0	0	0	0	0	0	0	0	0	0	0	0	0	0	0	0	0	0	0	0	0	0	0	0	0	0	0	0	0	0	0	0	0	0
[truncated: 244 more columns]

## Sheet: mouse2_BM
ID	BC003BLHSCQ1_A10	BC003BLHSCQ1_A11	BC003BLHSCQ1_A1	BC003BLHSCQ1_A2	BC003BLHSCQ1_A3	BC003BLHSCQ1_A4	BC003BLHSCQ1_A5	BC003BLHSCQ1_A6	BC003BLHSCQ1_A7	BC003BLHSCQ1_A8	BC003BLHSCQ1_A9	BC003BLHSCQ1_B10	BC003BLHSCQ1_B11	BC003BLHSCQ1_B12	BC003BLHSCQ1_B1	BC003BLHSCQ1_B2	BC003BLHSCQ1_B3	BC003BLHSCQ1_B4	BC003BLHSCQ1_B5	BC003BLHSCQ1_B6	BC003BLHSCQ1_B7	BC003BLHSCQ1_B8	BC003BLHSCQ1_B9	BC003BLHSCQ1_C10	BC003BLHSCQ1_C11	BC003BLHSCQ1_C12	BC003BLHSCQ1_C1	BC003BLHSCQ1_C2	BC003BLHSCQ1_C3	BC003BLHSCQ1_C4	BC003BLHSCQ1_C5	BC003BLHSCQ1_C6	BC003BLHSCQ1_C7	BC003BLHSCQ1_C8	BC003BLHSCQ1_C9	BC003BLHSCQ1_D10	BC003BLHSCQ1_D11	BC003BLHSCQ1_D12	BC003BLHSCQ1_D1	BC003BLHSCQ1_D2	BC003BLHSCQ1_D3	BC003BLHSCQ1_D4	BC003BLHSCQ1_D5	BC003BLHSCQ1_D6	BC003BLHSCQ1_D7	BC003BLHSCQ1_D8	BC003BLHSCQ1_D9	BC003BLHSCQ1_E10	BC003BLHSCQ1_E11
AAGGTACACAGGGTTGGCGTTCTAACTCATTATGAGTGACGGC	0	0	90	0	0	0	0	0	0	0	0	0	0	0	0	0	0	0	0	0	0	0	0	0	0	0	0	0	0	0	0	0	0	0	0	0	0	0	0	0	0	0	0	0	0	0	0	0	0
AAGGACTACACCGTTCGCGTGGTAAACCACATTGTAGGACGGC	0	0	0	0	0	0	0	0	0	74	0	0	0	0	0	0	95	0	0	48	0	40	67	0	84	0	0	60	0	0	0	0	0	0	65	0	84	5	0	0	0	97	0	0	6	0	0	0	0
AAGGGTTACAAGGTGCTCGGGCTATTACAGTGTGTAAGACGGC	86	0	0	0	0	0	0	0	0	0	0	0	0	0	0	40	0	0	0	0	0	0	0	0	0	0	0	0	0	0	0	0	0	0	0	0	0	0	0	0	0	0	0	0	0	0	0	0	0
AAGGTTTACAGGGTTAGCGGTTTAGAGCACAATGCCTGACGGC	0	0	0	0	0	0	0	0	0	0	0	0	0	0	0	0	0	0	0	0	0	0	0	0	0	0	0	0	0	0	0	0	0	0	0	0	0	0	0	0	0	0	0	0	0	0	0	0	0
AAGGGGAACGTCGTCAGCGGCATAGTGCACTTTGTTAGACGGC	0	0	0	0	0	0	0	0	0	0	0	0	0	0	56	0	0	0	0	0	0	0	0	0	0	0	0	0	0	0	0	0	60	0	0	0	0	0	0	0	0	0	0	0	0	0	0	0	0
AAGGCGTACATGGTGGACGTGGTATACCAGACTGGTTGACGGC	0	0	0	0	0	0	0	0	0	0	0	0	0	0	0	0	0	0	0	0	0	0	0	0	0	0	0	0	0	0	0	0	0	0	0	0	0	0	0	0	0	0	0	0	0	0	0	0	0
AAATCGATAAAGTCTACGGATCCCCCGGGCTGCACGCGTCTGG	0	0	0	0	0	0	0	0	0	0	0	0	0	0	0	0	0	0	0	0	0	0	0	0	0	0	0	0	0	65	0	90	0	0	0	0	0	0	0	0	0	0	0	0	0	0	0	0	0
AAGGTGAACCCAGTTAACGATATATTACAAAATGATAGACGGC	0	0	0	0	0	0	0	0	0	0	0	0	0	0	0	0	0	0	0	0	0	0	0	0	0	0	0	0	0	0	80	0	0	0	0	0	0	0	0	5	0	0	0	0	0	0	57	0	0
AAGGCGTACGACGTAACCGTAATAATTCAGTTTGGACGACGGC	0	0	0	0	0	0	0	0	0	0	0	0	0	0	0	0	0	0	0	0	0	0	0	0	0	0	0	0	0	0	0	0	0	6	0	0	0	0	0	0	0	0	0	0	0	0	0	0	0
AAGGTAAACTAAGTGTACGCGCTAAACCATCTTGCGCGAGGCC	0	0	0	0	0	0	0	0	0	0	0	0	0	0	0	0	0	0	0	0	0	0	0	0	0	0	0	0	0	0	0	0	0	0	0	0	0	0	0	0	0	0	0	0	0	0	0	0	0
AAGGTTCACAATGTCACGGACATACCGCACAATGTTCGACGGC	0	0	0	0	0	0	0	0	0	0	0	0	0	0	0	0	0	0	0	0	0	0	0	0	0	0	0	0	0	0	0	0	0	0	0	0	0	0	0	0	0	0	0	0	0	0	0	0	0
AAGGCCTACTATGTATGCGCTGTACTTCACGATGAGTGACGGC	0	0	0	0	0	0	0	0	0	0	0	0	0	0	0	0	0	0	0	0	0	0	0	0	0	0	0	0	0	0	0	0	0	0	0	0	0	0	0	0	0	0	0	0	0	0	0	0	0
AAGGCAAACGAAGTACCCGCCTTACTCCAAGCTGCGGACGGCC	0	0	0	0	0	0	70	0	0	0	0	79	0	0	0	0	0	0	0	0	0	0	0	0	0	0	0	0	0	0	0	0	0	0	0	0	0	0	0	0	0	0	0	0	0	0	0	0	0
AAGGCTGACGTAGTTAACGCCTTAAATCACAATGAATGACGGC	0	0	0	0	60	68	0	0	0	0	0	0	0	0	0	0	0	0	0	0	90	0	0	0	0	0	0	0	0	0	0	0	0	0	0	0	0	0	0	0	0	0	0	0	0	0	0	0	0
AAGGTAAACACAGTAACCGTTTTATAACAATCTGTTCGACGGC	0	0	0	0	0	0	0	0	0	0	0	0	0	0	87	0	0	0	0	0	0	0	0	0	0	0	0	0	0	0	0	0	0	0	0	0	0	0	0	0	0	0	0	0	0	0	0	0	0
AAGGTCTACTGTGTCGTCGAAGTACCCCATCATGGCAGACGGC	0	0	0	0	0	0	0	0	0	0	0	0	0	0	44	0	0	0	0	0	0	0	0	0	0	0	0	0	0	0	0	0	9	50	0	0	0	0	0	0	0	0	0	0	0	0	0	0	0
AAGGTACACTAGGTCTGCGTTCTAAACCAGACTGCACGACGGC	0	0	0	0	0	0	0	0	0	0	0	0	0	0	0	0	0	0	0	0	0	0	0	0	0	0	0	0	0	0	0	0	0	0	0	0	0	0	0	0	0	0	0	0	0	0	0	0	0
AAGGATAACTGGGTTACCGGAATATGACAAGCTGAGCGACGGC	0	0	0	0	0	0	0	0	0	0	0	0	0	0	0	0	0	0	0	0	0	0	0	0	0	0	0	0	0	0	0	0	0	0	0	0	0	0	0	0	0	0	0	0	0	0	0	0	0
AAGGTCTACGACGCCCGAACTACTACACTCTGATCGACGGCCA	0	0	0	0	0	0	0	0	0	0	0	0	0	0	0	0	0	0	0	0	0	0	0	0	0	0	0	0	0	0	0	0	0	0	0	0	0	0	0	0	0	0	0	0	0	0	0	0	0
AAGGTATACGTTGTCCCCGATTTAAGTCATAATGCAGGACGGC	0	0	0	0	0	0	0	0	0	0	0	0	0	0	0	0	0	0	0	0	0	0	0	0	0	0	0	0	0	0	0	0	0	0	0	0	0	0	0	0	0	0	0	0	0	0	0	0	0
AAGGGCGACATGGTGGACGGCGCTAGTACAGAGTGGCTGACGG	0	0	0	0	0	0	0	0	0	0	0	0	0	0	0	0	0	0	0	0	0	0	0	0	0	0	0	0	0	0	0	0	0	0	0	0	0	0	0	0	0	0	0	0	0	0	0	0	0
AAGGGTGACGAGGTTTACGCACTATGCCATAATGAAGGACGGC	0	0	0	0	0	0	0	0	0	0	0	0	0	0	0	0	0	0	0	0	0	0	0	0	0	0	0	0	70	0	0	0	0	0	0	0	0	0	0	0	0	0	0	0	0	0	0	0	0
AAGGGGAACGCAGTGTTCGTATAATTCAAATTGATTGACGGCC	0	0	0	0	0	0	0	0	0	0	0	0	0	0	0	0	0	0	0	0	0	0	0	0	0	0	0	0	0	0	0	0	0	0	0	0	0	0	0	0	0	0	0	0	0	0	0	0	0
AAGGTAGACCCTGTGCCCGAAATAACACACAATGAAAGGCGGC	0	0	0	0	0	0	0	0	0	0	0	0	0	0	0	0	0	0	0	0	0	0	0	0	0	0	0	0	0	0	0	0	0	0	0	0	0	0	0	0	0	0	0	0	0	0	0	0	0
AAGGTTAACCGCGTAACCGCAATAATTCATAATGACCGACGGC	0	0	0	0	0	0	0	0	0	0	0	0	0	0	0	0	0	0	0	0	0	0	0	0	0	0	0	0	0	0	0	0	0	0	0	0	0	0	0	0	0	0	0	0	0	0	0	0	0
AAGGTGTACGATGTATGCGTATTAGTCCATAATGTTGGACGGC	0	0	0	0	0	0	0	0	0	0	0	0	0	0	0	0	0	0	0	0	0	0	0	0	0	0	0	0	50	0	0	45	0	0	0	0	0	0	0	0	0	0	0	0	0	0	0	0	0
TTCCTGCTGAGGCATCTGCATGATTTTGTCTGACAATCTGCCG	0	0	0	0	0	0	76	0	0	0	0	60	0	0	0	0	0	0	0	0	0	0	0	0	0	0	0	0	0	0	0	0	0	0	0	0	0	0	0	0	0	0	0	0	0	0	0	0	0
AAGGAGCACGATGTCTGCGTCGTATTGCAGTCTGCTCGACGGC	0	0	0	0	0	0	0	0	0	0	0	0	0	0	0	0	0	0	0	0	0	0	0	0	0	0	0	0	0	0	0	0	0	0	0	0	0	0	0	0	0	0	0	0	0	0	0	0	0
AAGGGTGACGATGTGCCCGAGCTAGATCATCCTGGTAGACGGC	0	0	0	0	0	0	0	0	0	0	7	0	0	0	0	0	0	0	0	0	0	0	0	0	0	0	0	0	0	0	0	0	0	0	0	0	0	0	45	0	0	0	0	0	0	0	0	0	0
TAAGGGAGACGCTGTCTACGGTATATTGCATGTTGATAGACGGC	0	0	0	0	0	0	0	0	0	0	0	0	0	0	0	0	0	0	0	0	0	0	0	5	0	0	0	0	0	0	0	0	0	0	0	0	0	0	0	0	9	0	0	0	0	0	0	0	0
AAGGATTACGGGGTGGACGTCTTAGAGCAACTTGCCGGACGGC	0	0	0	0	0	0	0	0	0	0	0	0	0	0	0	0	0	0	0	0	0	0	0	0	0	0	0	0	0	0	0	0	0	6	0	0	0	0	0	0	0	0	0	0	0	0	0	0	0
AAGGCAAACCACGTAGACGTAATAATACAGCGTGATGGACGGC	0	0	0	0	0	0	0	0	0	0	0	0	0	0	0	0	0	0	0	0	0	0	0	0	0	0	0	0	0	0	0	0	0	0	0	0	0	0	0	77	0	0	0	0	0	0	0	0	0
TAAGGGCAACATTGTTTTCGCAGTAGTTCATTATGGTTGACGGC	0	0	0	0	0	0	0	0	0	0	0	0	0	0	0	0	0	0	0	0	0	0	0	0	0	0	0	0	0	0	0	0	0	0	0	0	0	0	0	0	0	0	96	0	0	0	0	0	0
AAGGTAGACATAGTTCCCGTTTTATGACAGGGTGCGTGACGGC	0	0	0	0	0	0	0	0	0	0	0	0	0	0	0	0	0	0	0	0	0	0	0	0	0	0	0	0	0	0	0	0	0	0	0	0	0	0	0	0	0	0	0	0	0	0	0	0	0
TAAGGGAGACACCGTGCACGTTGTATATCAATTTGTCAGACGGC	0	0	0	0	0	0	0	0	0	0	0	0	0	0	0	0	0	0	0	0	0	0	0	0	0	0	0	0	0	0	0	0	0	0	0	0	0	0	0	0	0	0	0	0	0	0	0	0	0
AAGGATGACCCTGTTTCCGTAGTAGAACACAATGAACGACGGC	0	0	0	0	0	0	0	0	0	0	0	0	0	0	0	0	0	0	0	0	0	0	0	0	0	0	0	0	0	0	0	89	0	0	0	0	0	0	0	0	0	0	0	0	0	0	0	0	0
AAGGATAACTAGGTGATCGCGATATTACAGACTAGACGACGGC	0	0	0	0	0	0	0	0	0	0	0	0	0	0	0	0	0	0	0	0	0	0	0	0	0	0	0	0	0	0	0	0	0	0	0	0	0	0	0	88	0	0	0	0	0	0	0	0	0
AAGGTATACTGTGTTAACGTGATAGAGCATCCTGTAAGACGGC	0	0	0	0	0	0	0	0	0	0	0	0	0	40	0	0	0	0	0	0	0	0	0	0	0	0	0	0	0	0	0	0	0	0	0	0	0	0	0	0	0	0	0	0	0	0	0	0	0
AAGGTTCACAGGGTTTCCGCTCTATCACACGGTGTAGGACGGC	0	0	0	0	0	0	0	0	0	0	0	0	0	0	0	0	0	0	0	0	0	0	0	0	0	0	0	0	0	0	0	0	0	0	0	0	0	0	0	0	0	0	0	0	0	0	0	0	0
AAGGGGAACGTCGTCAGCGGCATAGTGCACCTGTCTCTTATAC	0	0	0	0	0	0	0	0	0	0	0	0	0	0	0	0	0	0	0	0	0	0	0	0	0	0	0	0	0	0	0	0	0	0	0	0	0	0	0	0	0	0	0	0	0	0	0	0	0
AAGGACTACACCGTTCGCGTGGTAAACCACATTGTAGGACGGC.1	0	0	0	0	0	0	0	0	0	0	0	0	0	0	0	0	0	0	0	0	0	0	0	0	0	0	0	0	0	0	0	0	0	0	0	0	0	0	0	0	0	0	0	0	0	0	0	0	0
AAGGACAACTCAGTCCCCGAAATACGTCACCATGATTGACGGC	0	0	0	0	0	0	0	0	0	0	0	0	0	0	0	0	0	0	0	0	0	0	0	0	0	0	0	0	0	0	0	0	0	0	0	0	0	0	0	0	0	0	0	0	0	0	0	0	0
AAGGCTAACTTTGTAGTCGATATAAGTCACTTTGAATGACGGC	0	0	0	0	0	0	0	0	0	0	0	0	0	0	0	0	0	0	0	0	0	0	0	0	0	0	0	0	0	0	0	80	0	0	0	0	0	0	0	0	0	0	0	0	0	0	0	0	0
TAAGGTATACCGTGTTGGCGAAGTATGGCAGGTTGGTGGACGGC	0	0	0	0	0	0	0	0	0	0	0	0	0	0	0	0	0	0	0	0	0	0	0	0	0	0	0	0	0	0	0	58	0	0	0	0	0	0	0	0	0	0	0	0	0	0	0	0	0
ACTGTCTCTTATACACATCTGACGCTGCCGACGACGGAGAGAG	0	0	0	0	0	0	0	0	0	0	0	0	0	0	0	0	0	0	0	0	0	0	0	0	0	0	0	0	0	0	0	0	0	0	0	0	0	0	0	0	0	0	0	0	0	0	0	0	0
AGGGTAACCAGGTGAGCGATGTATGTCATTATGTCTGACGGCC	0	0	0	0	0	0	0	0	0	0	0	0	0	0	0	0	0	0	0	0	0	0	0	0	0	0	0	0	0	0	0	0	0	0	0	0	0	0	0	0	0	0	0	0	0	0	0	0	0
AAGGTAAACACAGTAACCGTTTTATAACAATCTGTTCCTGTCT	0	0	0	0	0	0	0	0	0	0	0	0	0	0	0	0	0	0	0	0	0	0	0	0	0	0	0	0	0	0	0	0	0	0	0	0	0	0	0	0	0	0	0	0	0	0	0	0	0
AAGGATGACTGGGTTATCGCCATAGGACAGTCTGCATGACGGC	0	0	0	0	0	0	0	0	0	0	0	0	0	0	0	0	0	0	0	0	0	0	0	0	0	0	0	0	0	0	0	0	0	0	0	0	0	0	0	0	0	0	0	0	0	0	0	0	0
AAGGTGCACTCAGTCTACGAACTACGCCAAACTGAAAGACGGC	0	0	0	0	0	0	0	0	0	0	0	0	0	0	0	0	0	0	0	0	0	0	0	0	0	0	0	0	0	0	0	0	0	0	0	0	0	0	0	0	0	0	0	0	0	0	0	0	0
[truncated: 320 more columns]

## Sheet: mouse8_BM
ID	BC0072NCFU10	BC0072NCFU11	BC0072NCFU12	BC0072NCFU13	BC0072NCFU14	BC0072NCFU15	BC0072NCFU16	BC0072NCFU17	BC0072NCFU18	BC0072NCFU19	BC0072NCFU1	BC0072NCFU20	BC0072NCFU21	BC0072NCFU22	BC0072NCFU23	BC0072NCFU24	BC0072NCFU25	BC0072NCFU26	BC0072NCFU27	BC0072NCFU28	BC0072NCFU29	BC0072NCFU2	BC0072NCFU30	BC0072NCFU31	BC0072NCFU32	BC0072NCFU33	BC0072NCFU34	BC0072NCFU35	BC0072NCFU36	BC0072NCFU37	BC0072NCFU38	BC0072NCFU39	BC0072NCFU3	BC0072NCFU40	BC0072NCFU41	BC0072NCFU42	BC0072NCFU43	BC0072NCFU44	BC0072NCFU45	BC0072NCFU46	BC0072NCFU47	BC0072NCFU48	BC0072NCFU49	BC0072NCFU4	BC0072NCFU50	BC0072NCFU51	BC0072NCFU52	BC0072NCFU53	BC0072NCFU54
AAGGTGAACACAGTCCTCGGGATAGAGCAAACTGGCTGACGGC	0	0	0	0	0	0	55	0	366	0	0	0	0	0	0	0	0	0	0	0	0	0	0	0	294	0	0	0	0	0	1062	20	0	0	10	0	0	0	0	0	0	357	0	0	0	0	4	0	348
AAGGTCCACATCGTTCGCGGACTACATCAGGTTGGTAGACGGC	0	0	0	0	202	0	17	0	0	0	158	0	143	279	0	0	106	141	110	75	0	176	0	183	0	107	0	0	0	0	0	0	0	0	0	0	0	0	0	0	103	0	0	0	48	0	0	79	0
AAGGCATACCTCGTTCACGCCCTATGGCAAAATGCAGGACGGC	0	0	0	0	357	0	9	0	0	0	159	0	100	437	0	0	297	0	0	0	0	219	0	306	0	0	0	0	0	0	0	0	0	0	0	0	0	0	0	0	0	0	0	0	0	0	0	108	0
AAGGAGCACAGTGTAAGCGCACTATTCCATGATGTTAGACGGC	237	0	0	0	0	0	0	0	0	0	0	0	0	0	188	0	0	0	0	0	0	0	256	0	0	0	0	0	0	0	0	0	0	0	0	0	0	0	0	0	0	0	0	0	0	0	0	0	0
AAGGTGCACGCCGTGTTCGTCCTAATCCACCGTGACAGACGGC	0	0	0	0	0	0	0	0	0	0	0	0	0	0	0	0	0	0	0	0	0	0	0	0	0	0	0	0	0	0	0	0	0	0	0	0	0	0	0	0	0	0	0	0	0	0	0	0	0
AAGGGCAACAAGGTTTCCGCAGTAGATCATGCTGAATGCCGGC	0	0	0	0	0	0	0	0	0	359	0	0	0	0	0	0	0	0	0	0	0	0	0	0	0	0	0	0	0	0	0	0	0	0	0	0	0	0	0	0	0	0	0	0	0	0	0	0	0
AAGGTCGACGATGTGGGCGCACTAAGTCAACGTGACGGACGGC	0	0	0	0	0	0	22	0	0	0	0	0	0	0	0	0	0	0	0	0	0	0	0	0	0	0	0	0	0	0	0	0	0	0	0	0	0	0	0	0	0	0	0	0	0	0	0	0	0
AAGGTCTACTCTGTACTCGTAATATTGCATCGTGATGGACGGC	0	0	136	0	0	0	0	0	0	0	0	56	0	0	0	0	0	0	0	0	155	0	0	0	0	0	0	0	0	172	0	0	0	0	0	0	0	0	0	0	0	0	0	0	0	0	0	0	0
AAATCGATAAAGTCTACGGATCCCCCGGGCTGCACGCGTCTAC	0	0	0	0	0	0	0	0	0	0	0	0	0	0	0	360	0	0	0	0	0	0	0	0	0	0	0	0	0	0	0	0	0	0	0	0	0	26	0	0	0	0	0	0	0	0	0	0	0
AAGGCTGACGTTGTTTTCGAAGTACATCAGTATGTGTGACGTC	0	0	0	0	0	0	0	139	0	0	0	0	0	0	0	0	0	0	0	0	0	0	0	0	0	0	0	0	0	0	0	0	136	0	0	0	0	0	0	146	0	0	0	250	0	0	0	0	0
AAGGCACACGTTGTAATCGCGATACATCAAATCGAGACGGCCC	0	0	0	0	0	0	0	0	0	0	0	0	0	0	0	0	0	0	0	0	0	0	0	0	0	0	388	0	0	0	0	0	0	0	0	0	0	0	483	0	0	0	0	0	0	0	0	0	0
AAGGAACACAATGTTTTCGATATATTCCAAGATGATCGACGGC	0	0	0	0	0	0	0	0	0	0	0	0	0	0	0	0	0	0	0	0	0	0	0	0	0	0	0	0	0	0	0	0	0	343	0	0	0	0	0	0	0	0	87	0	0	224	0	0	0
AAGGTCAACATTGTTGACGCAGTAATTCATACTGTCCGACGGC	0	0	0	0	0	0	18	0	0	0	0	0	0	0	0	0	0	0	0	0	0	0	0	0	0	0	0	0	0	0	0	0	0	0	0	0	0	0	0	0	0	0	0	0	0	0	0	0	0
AAGGTAAACGGAGTTGGCGTCCTACTACATCATGAGTGACGGC	0	0	0	0	0	0	0	0	0	0	0	0	0	0	0	0	0	0	0	0	0	0	0	0	0	0	0	0	0	0	0	0	0	0	0	0	0	0	0	0	0	0	0	0	0	0	0	0	0
AAGGTCAACGAGGTATACGTTCTATTTCATTTTGGTTGACGGC	0	0	0	0	0	0	0	0	0	0	0	0	0	0	0	0	0	0	0	0	0	0	0	0	0	0	0	0	0	0	0	0	0	0	0	0	0	0	0	0	0	0	0	0	0	0	0	0	0
AAGGGCTACGGAGTGACCGACCTAGGTCACCATGAGAGACGGC	0	0	0	0	0	0	0	0	0	0	0	0	0	0	0	0	0	0	0	0	0	0	0	0	0	0	175	0	0	0	0	0	0	0	0	0	0	0	0	0	0	0	0	0	0	0	0	0	0
AAGGGTTACTGGGTAGACGAGTTATCCCACATTGGTCGACGGC	0	0	0	0	0	200	0	0	0	0	0	0	0	0	0	0	0	0	0	0	0	0	0	0	0	0	0	0	0	0	0	0	0	0	0	0	0	0	0	0	0	0	0	0	0	0	0	0	0
AAGGACAACTAGGTGAACGATGTACCGCATATTGTAGGACGGC	0	0	0	0	0	0	0	0	0	0	0	0	0	0	0	0	0	0	0	0	0	0	0	0	0	0	0	56	0	0	0	0	0	0	0	0	0	0	0	0	0	0	0	0	0	0	0	0	0
AAGGTTTACATTGTTTACGGCATATAGCAACTTGTCCGACGGC	0	0	0	0	0	0	0	0	0	0	0	0	0	0	0	0	0	0	0	0	0	0	0	0	0	0	0	0	168	0	0	0	0	0	0	0	0	0	0	0	0	0	0	0	0	0	0	0	0
AAGGGGGACAGTGTTCCCGAATTATAGCATTATGTTAGACGGC	0	0	0	0	0	0	0	0	0	0	0	0	0	0	0	0	0	0	0	0	0	0	0	0	0	0	0	0	0	0	0	0	0	0	0	0	0	0	0	0	0	0	0	0	0	0	0	0	0
AAGGCGCACTTTGTTATCGTCCTATGGCATCGTGAGAGACGGC	0	0	0	0	0	0	0	0	0	0	0	0	0	0	0	0	0	0	0	0	0	0	0	0	0	0	0	0	0	0	0	0	0	0	0	0	0	0	0	0	0	0	0	0	0	0	0	0	0
AAGGGTGACGAAGTCAACGATTTAATCCAACCTGTGGGGCGGC	0	0	0	0	0	0	0	0	0	0	0	0	0	0	0	0	0	0	0	0	0	0	0	0	0	0	0	0	87	0	0	0	0	0	0	0	0	0	0	0	0	0	0	0	0	0	0	0	0
AAGGCTAACTTTGTAGTCGATATAAGTCACTTTGAATGACGGC	0	0	0	0	0	0	0	0	0	0	0	0	0	0	0	0	0	0	0	0	0	0	0	0	0	0	0	0	0	0	0	0	0	0	0	0	0	0	0	0	0	0	0	0	0	0	0	0	0
AAAGAGTACTGAGTTATCGATATAAAGCAAGGTGGATGACGGC	0	0	0	105	0	0	6	0	0	0	0	0	0	0	0	0	0	0	0	0	0	0	0	0	0	0	0	0	0	0	0	0	0	0	0	0	0	0	0	0	0	0	0	0	0	0	0	0	0
AAGGAAGACATTGTCTTCGTGGTAGGTCACTGTGTTGGACGGC	0	0	0	0	0	0	0	0	0	0	0	0	0	0	0	0	0	0	0	0	0	0	0	0	0	0	0	0	0	0	0	0	0	0	0	0	0	0	0	0	0	0	0	0	0	0	0	0	0
AAGGGAGACAATGTTGACGGTGTAACCCACTGTGGCGGACGGC	0	0	0	0	0	0	0	0	0	0	0	0	0	0	0	0	0	0	0	0	0	0	0	0	0	0	0	0	0	0	0	0	0	0	0	0	0	0	0	0	0	0	0	0	0	0	0	0	0
AAGGGCAACAAGGTTTCCGCAGTAGATCATGTTGAATGCCGGC	0	0	0	0	0	0	0	0	0	21	0	0	0	0	0	0	0	0	0	0	0	0	0	0	0	0	0	0	0	0	0	0	0	0	0	0	0	0	0	0	0	0	0	0	0	0	0	0	0
AAGGTCTACATAGTGCCCGAGGTATGTCACAATGAGTGACGGC	0	0	0	0	0	0	0	0	0	0	0	0	0	0	0	0	0	0	0	0	0	0	0	0	0	0	0	0	0	0	0	0	0	0	0	215	0	0	0	0	0	0	0	0	0	0	0	0	0
AAGGAACACGCCGTGAACGAAGTACAACACAGTGAGAGACGGC	0	0	0	0	0	0	0	0	0	0	0	0	0	0	0	0	0	0	0	0	0	0	0	0	0	0	0	0	0	0	0	0	0	0	0	0	0	0	0	0	0	0	0	0	0	0	0	0	0
AAGGGAGACGGTGTTCTCGGATTATATCACGTTGCGGGACGGC	0	0	0	0	0	0	0	0	0	0	0	0	0	0	0	0	0	0	0	0	0	0	0	0	0	0	0	0	0	0	0	0	0	0	0	0	0	0	0	0	0	0	0	0	0	0	0	0	0
AAGGTCCACGTGGTAAACGTGTTAGTTCATGATGTAAGACGGC	0	0	0	0	0	0	0	0	0	137	0	0	0	0	0	0	0	0	0	0	0	0	0	0	0	0	0	0	0	0	0	0	0	0	0	0	0	0	0	0	0	0	0	0	0	0	0	0	0
AAGGCTGACGTTGTGTTCGAAGTACATCAGTATGTGTGACGTC	0	0	0	0	0	0	0	8	0	0	0	0	0	0	0	0	0	0	0	0	0	0	0	0	0	0	0	0	0	0	0	0	11	0	0	0	0	0	0	7	0	0	0	13	0	0	0	0	0
AAGGTTAACCACGTGTCCGACATATAACAACATGAAGGACGGC	0	0	0	0	0	0	0	0	0	0	0	0	0	0	0	0	0	0	0	0	0	0	0	0	0	0	0	0	0	0	0	0	0	0	0	0	0	0	0	0	0	0	0	0	0	0	0	0	0
AAGGAGCACAGTGTAAGCGCACTATTCCATGACTGTCTCTTAC	0	0	0	0	0	0	0	0	0	0	0	0	0	0	0	0	0	0	0	0	0	0	0	0	0	0	0	0	0	0	0	0	0	0	0	0	0	0	0	0	0	0	0	0	0	0	0	0	0
AAGGAGCACAGTGTAAGCGCACTATTCCCTGATGTTAGACGGC	0	0	0	0	0	0	0	0	0	0	0	0	0	0	0	0	0	0	0	0	0	0	0	0	0	0	0	0	0	0	0	0	0	0	0	0	0	0	0	0	0	0	0	0	0	0	0	0	0
AAGGAGCACAGTGTAAGCGCACTATTCCATGATGTTAGACCTC	0	0	0	0	0	0	0	0	0	0	0	0	0	0	0	0	0	0	0	0	0	0	5	0	0	0	0	0	0	0	0	0	0	0	0	0	0	0	0	0	0	0	0	0	0	0	0	0	0
TTCCGTATGGAGCAAGTGCGGGATACCGTTTGACGTCCTGCCC	0	0	0	0	0	0	0	0	0	0	0	0	0	0	0	0	0	0	0	0	0	0	0	0	0	0	0	0	0	0	0	0	0	0	0	0	0	0	0	0	0	0	0	0	0	0	0	0	0
AAGGTCCACATCGTTCGCGGACTACATCAGGTAGGTAGACGGC	0	0	0	0	0	0	0	0	0	0	0	0	0	0	0	0	0	0	0	0	0	0	0	0	0	0	0	0	0	0	0	0	0	0	0	0	0	0	0	0	0	0	0	0	0	0	0	0	0
AAGGTGAACACAGTCCTCGGGATCTGTCTCTTATACACATCTC	0	0	0	0	0	0	0	0	0	0	0	0	0	0	0	0	0	0	0	0	0	0	0	0	0	0	0	0	0	0	0	0	0	0	0	0	0	0	0	0	0	0	0	0	0	0	0	0	0
AAGGTCTACTCTGTACTCGTAATATTGCATCGTGATGCACGGC	0	0	0	0	0	0	0	0	0	0	0	0	0	0	0	0	0	0	0	0	0	0	0	0	0	0	0	0	0	0	0	0	0	0	0	0	0	0	0	0	0	0	0	0	0	0	0	0	0
AAGGTGAACACAGTCCTCGGGAGAGAGCAAACTGGCTGACGGC	0	0	0	0	0	0	0	0	0	0	0	0	0	0	0	0	0	0	0	0	0	0	0	0	0	0	0	0	0	0	5	0	0	0	0	0	0	0	0	0	0	0	0	0	0	0	0	0	0
AAGGTGAACACAGTCCTGGGGATAGAGCAAACTGGCTGACGGC	0	0	0	0	0	0	0	0	4	0	0	0	0	0	0	0	0	0	0	0	0	0	0	0	0	0	0	0	0	0	0	0	0	0	0	0	0	0	0	0	0	0	0	0	0	0	0	0	0
AAGGTGAACACAGTCCTCGGGATAGAGCAAACAGGCTGACGGC	0	0	0	0	0	0	0	0	0	0	0	0	0	0	0	0	0	0	0	0	0	0	0	0	0	0	0	0	0	0	4	0	0	0	0	0	0	0	0	0	0	0	0	0	0	0	0	0	0
AAGGAGCACCTGTCTCTTATACACATCTGACGCTGCCGACGAC	0	0	0	0	0	0	0	0	0	0	0	0	0	0	0	0	0	0	0	0	0	0	0	0	0	0	0	0	0	0	0	0	0	0	0	0	0	0	0	0	0	0	0	0	0	0	0	0	0
AAGGTCCACATCTGTCTCTTATACACATCTCCGAGCCCACGAC	0	0	0	0	0	0	0	0	0	0	0	0	0	0	0	0	0	0	0	0	0	0	0	0	0	0	0	0	0	0	0	0	0	0	0	0	0	0	0	0	0	0	0	0	0	0	0	0	0
AAGTGATCCCGGCGGCGGTCACGAACTCCAGCAGGACCATGTC	0	0	0	0	0	0	0	0	0	0	0	0	0	0	0	0	0	0	0	0	0	0	0	0	0	0	0	0	0	0	0	0	0	0	0	0	0	0	0	0	0	0	0	0	0	0	0	0	0
AAGGTGAACACAGTCCTCGGGATAGAGCCTGTCTCTTATACAC	0	0	0	0	0	0	0	0	0	0	0	0	0	0	0	0	0	0	0	0	0	0	0	0	0	0	0	0	0	0	0	0	0	0	0	0	0	0	0	0	0	0	0	0	0	0	0	0	0
AAGGTCCACATCGTACGCGGACTACATCAGGTTGGTAGACGGC	0	0	0	0	0	0	0	0	0	0	0	0	0	0	0	0	0	0	0	0	0	0	0	0	0	0	0	0	0	0	0	0	0	0	0	0	0	0	0	0	0	0	0	0	0	0	0	0	0
AAGGTGAACGGTGTTTGCGCAATAACCCAGAGTGCTCGACGGC	0	0	0	0	0	0	0	0	0	0	0	0	0	0	0	0	0	0	0	0	0	0	0	0	0	0	0	0	0	0	0	0	0	0	0	0	0	0	0	0	0	0	0	0	0	0	0	0	0
AAGGTGAACACCTGTCTCTTATACACATCTGACGCTGCCGACC	0	0	0	0	0	0	0	0	0	0	0	0	0	0	0	0	0	0	0	0	0	0	0	0	0	0	0	0	0	0	0	0	0	0	0	0	0	0	0	0	0	0	0	0	0	0	0	0	0
AAGGCACACGTTGTACTCGCGATACATCAAATCGAGACGGCCC	0	0	0	0	0	0	0	0	0	0	0	0	0	0	0	0	0	0	0	0	0	0	0	0	0	0	0	0	0	0	0	0	0	0	0	0	0	0	4	0	0	0	0	0	0	0	0	0	0
AAGGTGCACGCCGTGTTCGTCCTAATCCCTGTCTCTTATACAC	0	0	0	0	0	0	0	0	0	0	0	0	0	0	0	0	0	0	0	0	0	0	0	0	0	0	0	0	0	0	0	0	0	0	0	0	0	0	0	0	0	0	0	0	0	0	0	0	0
AAGGTCGACGATGTGGGTGCACTAAGTCAACGTGACGGACGGC	0	0	0	0	0	0	0	0	0	0	0	0	0	0	0	0	0	0	0	0	0	0	0	0	0	0	0	0	0	0	0	0	0	0	0	0	0	0	0	0	0	0	0	0	0	0	0	0	0
AAGGAGCACAGTGTAAGCGCTGTCTCTTATACACATCTGACGC	0	0	0	0	0	0	0	0	0	0	0	0	0	0	0	0	0	0	0	0	0	0	0	0	0	0	0	0	0	0	0	0	0	0	0	0	0	0	0	0	0	0	0	0	0	0	0	0	0
AAGGCTTACAAAGTCAGCGAGTTAATGCATCTTGAATGACGGC	0	0	0	0	0	0	0	0	0	0	0	0	0	0	0	0	0	0	0	0	0	0	0	0	0	0	0	0	0	0	0	0	0	0	0	0	0	0	0	0	0	0	0	0	0	0	0	0	0
AAGGTGAACACAGTCCTCGGGCTGTCTCTTATACACATCTGAC	0	0	0	0	0	0	0	0	0	0	0	0	0	0	0	0	0	0	0	0	0	0	0	0	0	0	0	0	0	0	0	0	0	0	0	0	0	0	0	0	0	0	0	0	0	0	0	0	0
AAGGTGAACACAGTCCTCGGGATAGAGCAAACTGGCAGACGGC	0	0	0	0	0	0	0	0	0	0	0	0	0	0	0	0	0	0	0	0	0	0	0	0	0	0	0	0	0	0	4	0	0	0	0	0	0	0	0	0	0	0	0	0	0	0	0	0	0
AAGGCATACCTCTGTCTCTTATACACATCTGACGCTGCCGACC	0	0	0	0	0	0	0	0	0	0	0	0	0	0	0	0	0	0	0	0	0	0	0	0	0	0	0	0	0	0	0	0	0	0	0	0	0	0	0	0	0	0	0	0	0	0	0	0	0
AAGGCATACCTCGTTCACGCCCTATGGCAACTGTCTCTTATAC	0	0	0	0	0	0	0	0	0	0	0	0	0	0	0	0	0	0	0	0	0	0	0	0	0	0	0	0	0	0	0	0	0	0	0	0	0	0	0	0	0	0	0	0	0	0	0	0	0
AAGGACCACATCGTTCGCGGACTACATCAGGTTGGTAGACGGC	0	0	0	0	0	0	0	0	0	0	0	0	0	5	0	0	0	0	0	0	0	0	0	0	0	0	0	0	0	0	0	0	0	0	0	0	0	0	0	0	0	0	0	0	0	0	0	0	0
AAGGCACACTACGTTCTCGAAGTAACGCATCCTGCATGACGGC	0	0	0	0	0	0	0	0	0	0	0	0	0	0	0	0	0	0	0	0	0	0	0	0	0	0	0	0	0	0	0	0	0	0	0	0	0	0	0	0	0	0	0	0	0	0	0	0	0
TTCCACTTGTGTCAGGAGCCCTATCTCGTTTGACCGACTGCCC	0	0	0	0	0	0	0	0	0	0	0	0	0	0	0	0	0	0	0	0	0	0	0	0	0	0	0	0	0	0	0	0	0	0	0	0	0	0	0	0	0	0	0	0	0	0	0	0	0
AAGGTAAACGGAGTTGGCGTCCTACTACATCTGTCTCTTATAC	0	0	0	0	0	0	0	0	0	0	0	0	0	0	0	0	0	0	0	0	0	0	0	0	0	0	0	0	0	0	0	0	0	0	0	0	0	0	0	0	0	0	0	0	0	0	0	0	0
AAGGTCTACGTAGTACACGTTATAGTGCACTTTGAATGACGGC	0	0	0	0	0	0	10	0	0	0	0	0	0	0	0	0	0	0	0	0	0	0	0	0	0	0	0	0	0	0	0	0	0	0	0	0	0	0	0	0	0	0	0	0	0	0	0	0	0
TTTAGCTATGTCAGATGCCTAGGGGGCCCGACGTGCGCAGACC	0	0	0	0	0	0	0	0	0	0	0	0	0	0	0	0	0	0	0	0	0	0	0	0	0	0	0	0	0	0	0	0	0	0	0	0	0	0	0	0	0	0	0	0	0	0	0	0	0
AAGGCACACGTTGGAATCGCGATACATCAAATCGAGACGGCCC	0	0	0	0	0	0	0	0	0	0	0	0	0	0	0	0	0	0	0	0	0	0	0	0	0	0	0	0	0	0	0	0	0	0	0	0	0	0	0	0	0	0	0	0	0	0	0	0	0
AAGGTCAACGAGGTATACGTTCTATTTCAGTTTGGTTGACGGC	0	0	0	0	0	0	0	0	0	0	0	0	0	0	0	0	0	0	0	0	0	0	0	0	0	0	0	0	0	0	0	0	0	0	0	0	0	0	0	0	0	0	0	0	0	0	0	0	0
AAGGTCGACGATGTGGGCGCACTAAGTCCTGTCTCTTATACAC	0	0	0	0	0	0	0	0	0	0	0	0	0	0	0	0	0	0	0	0	0	0	0	0	0	0	0	0	0	0	0	0	0	0	0	0	0	0	0	0	0	0	0	0	0	0	0	0	0
AAGGTCAACATTGTTGACGCAGTAATTCATACCTGTCTCTTAC	0	0	0	0	0	0	0	0	0	0	0	0	0	0	0	0	0	0	0	0	0	0	0	0	0	0	0	0	0	0	0	0	0	0	0	0	0	0	0	0	0	0	0	0	0	0	0	0	0
AAGGCTGACGTTGTTTTCGAAGTACATCAGTACTGTCTCTTAC	0	0	0	0	0	0	0	0	0	0	0	0	0	0	0	0	0	0	0	0	0	0	0	0	0	0	0	0	0	0	0	0	0	0	0	0	0	0	0	0	0	0	0	0	0	0	0	0	0
AAGGAACACAATGTTTTTCGATATATTCCAAGATGATCGACGC	0	0	0	0	0	0	0	0	0	0	0	0	0	0	0	0	0	0	0	0	0	0	0	0	0	0	0	0	0	0	0	0	0	0	0	0	0	0	0	0	0	0	0	0	0	7	0	0	0
AAGGCACACGTTGTAATCGCGATACATCAAATCGATACGGCCC	0	0	0	0	0	0	0	0	0	0	0	0	0	0	0	0	0	0	0	0	0	0	0	0	0	0	0	0	0	0	0	0	0	0	0	0	0	0	5	0	0	0	0	0	0	0	0	0	0
AAGGTGAACACTCCTCGGGATAGAGCAAACTGGCTGACGGCCC	0	0	0	0	0	0	0	0	0	0	0	0	0	0	0	0	0	0	0	0	0	0	0	0	0	0	0	0	0	0	0	0	0	0	0	0	0	0	0	0	0	0	0	0	0	0	0	0	0
AAGGTGCACGCCGAGTTCGTCCTAATCCACCGTGACAGACGGC	0	0	0	0	0	0	0	0	0	0	0	0	0	0	0	0	0	0	0	0	0	0	0	0	0	0	0	0	0	0	0	0	0	0	0	0	0	0	0	0	0	0	0	0	0	0	0	0	0
TTCCGTATGGAGCAAGTGCGGGATACCGTTTTACGTCCTGCCC	0	0	0	0	0	0	0	0	0	0	0	0	0	0	0	0	0	0	0	0	0	0	0	0	0	0	0	0	0	0	0	0	0	0	0	0	0	0	0	0	0	0	0	0	0	0	0	0	0
AAGGCATACCTCGTTCACGCCCTATGGCAAAATGCAGGGCGGC	0	0	0	0	0	0	0	0	0	0	0	0	0	0	0	0	0	0	0	0	0	0	0	0	0	0	0	0	0	0	0	0	0	0	0	0	0	0	0	0	0	0	0	0	0	0	0	0	0
AAGGTGCACGCCGTGTTCGTCCTAATCCACCGTTGACAGACGC	0	0	0	0	0	0	0	0	0	0	0	0	0	0	0	0	0	0	0	0	0	0	0	0	0	0	0	0	0	0	0	0	0	0	0	0	0	0	0	0	0	0	0	0	0	0	0	0	0
AAGGAGCACAGTGTAAGCGCACTATTCCATGATGTCAGACGGC	0	0	0	0	0	0	0	0	0	0	0	0	0	0	0	0	0	0	0	0	0	0	0	0	0	0	0	0	0	0	0	0	0	0	0	0	0	0	0	0	0	0	0	0	0	0	0	0	0
TTCCGTGTGCAACATTAGCGCTATGTAGTTTAGCTCTGCCGGC	0	0	0	0	0	0	0	0	0	0	0	0	0	0	0	0	0	0	0	0	0	0	0	0	0	0	0	0	0	0	0	0	0	0	0	0	0	0	0	0	0	0	0	0	0	0	0	0	0
AAGAGTACTGAGTTATCGATATAAAGCAAGGTGGATGACGGCC	0	0	0	0	0	0	0	0	0	0	0	0	0	0	0	0	0	0	0	0	0	0	0	0	0	0	0	0	0	0	0	0	0	0	0	0	0	0	0	0	0	0	0	0	0	0	0	0	0
TTCCAGCTGCTACACCCGCGTGATTCAGTTGCACTGCCTGCCC	0	0	0	0	0	0	0	0	0	0	0	0	0	0	0	0	0	0	0	0	0	0	0	0	0	0	0	0	0	0	0	0	0	0	0	0	0	0	0	0	0	0	0	0	0	0	0	0	0
AAGGCATACCTCGTTCACGCCCTATGCAAAATGCAGGACGGCC	0	0	0	0	0	0	0	0	0	0	0	0	0	4	0	0	0	0	0	0	0	0	0	0	0	0	0	0	0	0	0	0	0	0	0	0	0	0	0	0	0	0	0	0	0	0	0	0	0
AAGGCACACGTTGTAATCGCGATACATCAAATCACGGCCAGTC	0	0	0	0	0	0	0	0	0	0	0	0	0	0	0	0	0	0	0	0	0	0	0	0	0	0	4	0	0	0	0	0	0	0	0	0	0	0	0	0	0	0	0	0	0	0	0	0	0
AAGTGCACGCCGTGTTCGTCCTAATCCACCGTGACAGACGGCC	0	0	0	0	0	0	0	0	0	0	0	0	0	0	0	0	0	0	0	0	0	0	0	0	0	0	0	0	0	0	0	0	0	0	0	0	0	0	0	0	0	0	0	0	0	0	0	0	0
AAGGGTGACGAAGTCAACGATTTAATCCAACCTGTGGGCGGCC	0	0	0	0	0	0	0	0	0	0	0	0	0	0	0	0	0	0	0	0	0	0	0	0	0	0	0	0	0	0	0	0	0	0	0	0	0	0	0	0	0	0	0	0	0	0	0	0	0
[truncated: 306 more columns]

## Sheet: mouse4_BM
ID	BC003BLLCFU10	BC003BLLCFU11	BC003BLLCFU12	BC003BLLCFU13	BC003BLLCFU14	BC003BLLCFU15	BC003BLLCFU16	BC003BLLCFU17	BC003BLLCFU18	BC003BLLCFU19	BC003BLLCFU1	BC003BLLCFU20	BC003BLLCFU22	BC003BLLCFU23	BC003BLLCFU24	BC003BLLCFU25	BC003BLLCFU26	BC003BLLCFU27	BC003BLLCFU28	BC003BLLCFU29	BC003BLLCFU2	BC003BLLCFU30	BC003BLLCFU31	BC003BLLCFU32	BC003BLLCFU33	BC003BLLCFU34	BC003BLLCFU35	BC003BLLCFU36	BC003BLLCFU37	BC003BLLCFU38	BC003BLLCFU39	BC003BLLCFU3	BC003BLLCFU40	BC003BLLCFU41	BC003BLLCFU42	BC003BLLCFU43	BC003BLLCFU44	BC003BLLCFU45	BC003BLLCFU46	BC003BLLCFU47	BC003BLLCFU48	BC003BLLCFU49	BC003BLLCFU4	BC003BLLCFU50	BC003BLLCFU51	BC003BLLCFU52	BC003BLLCFU53	BC003BLLCFU54	BC003BLLCFU55
AAGGGCAACGGTGTTAACGGGGTAGTGCACGTTGTGAGACGGC	258	205	189	178	500	611	277	59	80	0	489	119	726	185	234	0	95	126	221	137	365	425	342	252	208	95	236	154	532	375	0	520	400	5	234	277	346	393	520	7	386	126	0	192	332	233	419	5	390
AAGGCATACTTTGTTACCGAATTAAGACAATATGATCGACGGC	0	0	0	0	0	0	0	0	0	0	0	0	0	0	0	74	0	0	0	0	0	0	0	0	0	0	0	0	0	0	0	0	0	109	0	0	0	0	0	368	0	0	479	0	0	0	0	361	0
AAGGGTTACAGGGTATTCGAGGTACCGCAATGTGAACGACGGC	0	0	0	0	0	0	0	0	0	377	0	0	0	0	0	0	0	0	0	0	0	0	0	0	0	0	0	0	0	0	671	0	0	0	0	0	0	0	0	0	0	0	0	0	0	0	0	0	0
[truncated: 275 more columns]

## Sheet: mouse5_BM
	BC0071RCFU10	BC0071RCFU11	BC0071RCFU12	BC0071RCFU13	BC0071RCFU14	BC0071RCFU15	BC0071RCFU16	BC0071RCFU17	BC0071RCFU18	BC0071RCFU19	BC0071RCFU1	BC0071RCFU20	BC0071RCFU21	BC0071RCFU22	BC0071RCFU23	BC0071RCFU24	BC0071RCFU25	BC0071RCFU26	BC0071RCFU27	BC0071RCFU28	BC0071RCFU29	BC0071RCFU2	BC0071RCFU30	BC0071RCFU31	BC0071RCFU32	BC0071RCFU33	BC0071RCFU34	BC0071RCFU35	BC0071RCFU36	BC0071RCFU37	BC0071RCFU38	BC0071RCFU39	BC0071RCFU3	BC0071RCFU40	BC0071RCFU41	BC0071RCFU42	BC0071RCFU43	BC0071RCFU44	BC0071RCFU45	BC0071RCFU46	BC0071RCFU47	BC0071RCFU48	BC0071RCFU49	BC0071RCFU4	BC0071RCFU50	BC0071RCFU51	BC0071RCFU52	BC0071RCFU53	BC0071RCFU54
AAGGCAAACTATGTCATCGTAATAACCCATTATGTGGGACGGC	107	0	0	0	0	0	0	0	0	0	9	10	238	0	0	0	0	0	397	0	0	0	0	0	0	48	0	0	0	250	0	0	0	0	0	0	0	0	350	0	58	303	252	0	0	0	144	0	233
AAGGTAAACTTTGTGCTCGAACTAGCCCATACTGCAAGACGGC	0	0	0	0	0	0	0	0	0	0	0	0	0	0	0	0	0	0	0	0	0	0	0	0	0	0	0	0	0	0	0	0	0	0	0	0	0	0	0	0	0	0	0	0	0	0	0	0	0
AAGGGCAACGGTGTTAACGGGGTAGTGCACGTTGTGAGACGGC	0	0	0	0	0	0	42	161	0	29	23	0	0	0	287	0	205	0	0	0	0	170	561	0	121	0	0	0	0	0	0	0	0	0	21	156	0	0	0	0	0	0	0	0	0	0	0	0	0
AAGGTCTACGACGCCCGAACTACTACACTCTGATCGACGGCCC	0	0	0	0	0	0	0	0	0	0	0	0	0	0	0	0	0	0	0	0	0	0	0	0	0	0	0	0	0	0	0	434	0	0	0	0	0	0	0	0	0	0	0	0	0	0	0	0	0
AAGGGCAACAAGGTTTCCGCAGTAGATCATGCTGAATGCCGGC	0	0	0	0	0	0	0	0	0	0	0	0	0	0	0	213	0	0	0	0	0	0	0	0	0	0	0	170	0	0	250	0	0	238	0	0	0	0	0	0	0	0	0	0	204	78	0	0	0
AAGGTTTACAGGGTTAGCGGTTTAGAGCACAATGCCTGACGGC	0	0	0	0	0	0	0	0	0	0	0	0	0	0	0	0	0	0	0	0	0	0	0	0	0	0	0	0	0	0	0	0	0	0	0	0	0	0	0	0	0	0	0	0	0	0	0	0	0
AAGGCTAACGACGTTAGCGGTTTATGACATGTTGACTGACGGC	0	0	0	0	0	0	0	0	0	0	0	0	0	0	0	0	0	0	0	0	0	0	0	0	0	0	0	0	0	0	0	242	0	0	0	0	0	0	0	0	0	0	0	0	0	0	0	0	0
AAATCGATAAAGTCTACGGATCCCCCGGGCTGCACGCGTCTAC	0	0	314	0	0	0	14	0	0	0	0	0	0	0	0	0	0	0	0	0	0	0	0	0	0	0	0	0	0	0	0	0	0	0	0	0	0	4	0	0	0	0	0	0	0	0	0	0	0
AAGGCTTACTGTGTTTTCGTTGTAATACAAAATGGAAGACGGC	0	0	0	0	8	0	0	0	0	0	0	0	0	0	0	0	0	0	0	0	0	0	0	0	0	0	0	0	0	0	0	0	19	0	0	0	0	0	0	0	0	0	0	0	0	0	0	0	0
AAGGGGCACGATGTGCACGAATTACACCAATATGACCGACGGC	0	0	0	0	0	0	25	0	0	0	0	0	0	0	0	0	0	0	0	0	0	0	0	0	0	0	0	0	567	0	0	0	0	0	0	0	0	0	0	0	0	0	0	0	0	0	0	0	0
AAGGAAGACGGGGTTCCCGATATATAGCAATGTGATCGACGGC	0	0	0	0	0	0	0	0	0	0	0	0	0	0	0	0	0	0	0	0	0	0	0	0	0	0	90	0	0	0	0	0	0	0	0	0	0	0	0	0	0	0	0	0	0	0	0	249	0
AAGGTAGACATAGTTCCCGTTTTATGACAGGGTGCGTGACGGC	0	0	0	0	0	0	0	0	0	0	0	0	0	0	0	0	0	0	0	0	0	0	0	0	0	0	0	0	0	0	0	0	0	0	0	0	0	0	0	0	0	0	0	0	0	0	0	0	0
AAGGAACACAATGTTTTCGATATATTCCAAGATGATCGACGGC	0	0	0	0	0	0	0	0	0	0	0	0	0	0	0	0	0	0	0	0	0	0	0	0	0	0	0	0	0	0	0	0	0	0	0	0	0	0	0	131	0	0	0	0	0	0	0	0	0
AAGGTCAACATTGTTGACGCAGTAATTCATACTGTCCGACGGC	0	0	0	0	0	0	0	0	0	0	0	0	0	0	0	0	0	0	0	0	0	0	0	0	0	0	0	0	0	0	0	0	0	0	0	0	0	0	0	0	0	0	0	0	0	0	0	0	0
AAGGGGTACCTTCTAACCGCTGTATTGCAATATGACGGACGGC	0	0	0	0	0	0	12	0	0	0	0	0	0	0	0	0	0	0	0	0	0	0	0	0	0	0	0	0	0	0	0	0	0	0	0	0	0	0	0	0	0	0	0	0	0	0	0	0	0
AAGGGGTACAGTGTAAACGGAGTACTGCACGGTGATAGACGGC	0	0	0	0	0	40	0	0	29	0	0	0	0	0	0	0	0	0	0	0	0	0	0	0	0	0	0	0	0	0	0	0	0	0	0	0	0	0	0	0	0	0	0	0	0	0	0	0	0
AAGGTACACTAGGTCTGCGTTCTAAACCAGACTGCACGACGGC	0	0	0	0	0	0	0	0	0	0	0	0	0	0	0	0	0	294	0	0	0	0	0	0	0	0	0	0	0	0	0	0	0	0	0	0	0	0	0	0	0	0	0	0	0	0	0	0	0
AAGGAAAACTCCGTGTCCGGGCTAGAACACAATGGCAGACGGC	0	0	0	0	0	0	0	0	0	0	0	0	0	0	0	0	0	0	0	0	0	0	0	0	0	0	0	0	0	0	0	0	0	0	0	0	0	0	0	0	0	0	0	167	0	0	0	0	0
AAGGCATACAAAGTATACGCCCTAAGACCAGCCTGAGCGACGC	0	0	0	32	0	0	0	0	0	0	0	0	0	0	0	0	0	0	0	0	0	0	0	0	0	0	0	0	0	0	0	0	0	0	0	0	14	0	0	0	0	0	0	0	0	0	0	0	0
AAGGATTACGGGGTGGACGTCTTAGAGCAACTTGCCGGACGGC	0	0	0	0	0	0	0	0	0	0	0	0	0	0	0	0	0	0	0	0	0	0	0	0	0	0	0	0	0	0	0	0	0	0	0	0	0	0	0	0	0	0	0	0	0	0	0	0	0
AAGGGTTACAATGTTTTCGATATAGAACAGCTTGGCAGACGGC	0	0	0	0	0	0	0	0	0	0	0	0	0	0	0	0	0	0	0	0	0	0	0	0	0	0	0	0	0	0	0	0	0	0	0	0	0	0	0	0	0	0	0	0	0	0	0	0	0
AAGGTTAACACTGTTTGTGGAATAAGCCAAACTGCATGACGGC	0	0	0	0	0	0	0	0	0	0	0	0	0	0	0	0	0	0	0	0	0	0	0	0	0	0	0	0	0	0	0	0	0	0	0	0	0	0	0	0	0	0	0	401	0	0	0	0	0
AAGGCAGACCGAGTCTTCGCGATACACCAACCTGCACGACGGC	0	0	0	0	0	0	0	0	0	0	0	0	0	0	0	0	0	0	0	0	0	0	0	238	0	0	0	0	0	0	0	0	0	0	0	0	0	0	0	0	0	0	0	0	0	0	0	0	0
AAGGCCTACAACGTCAACGGACTACGGCATAATGAGCGACGGC	0	0	0	0	0	0	0	0	0	0	0	0	0	0	0	0	0	0	0	0	0	0	0	0	0	0	0	0	0	0	0	0	0	0	0	0	0	0	0	0	0	0	0	0	0	0	0	0	0
AAGGACTACGAGGTGCCCGCAATAGCCCACTGTGTTAGACGGC	0	0	0	0	0	0	8	0	0	0	0	0	0	0	0	0	0	0	0	0	0	0	0	0	0	0	0	0	0	0	0	0	0	0	0	0	0	0	0	0	0	0	0	0	0	0	0	0	0
AAGGCACACGTCGTCAACGATTTATTCCACAGTGAATGACGGC	0	0	0	0	0	0	0	0	0	0	0	0	0	0	0	0	0	0	0	0	0	0	0	0	0	0	0	0	0	0	0	0	0	0	0	0	0	0	0	0	0	0	0	0	0	0	0	0	0
AAGGGTTACGAGGTCATCGGCATAAACCATACTGGGAGACGGC	0	0	0	0	0	0	0	0	0	0	0	0	0	0	0	0	0	0	0	0	0	0	0	0	0	0	0	0	0	0	0	0	0	0	0	0	0	0	0	0	0	0	0	0	0	0	0	0	0
AAGGAATACAGGGTATACGATATAGTGCAAGCTGCTTGACGGC	0	0	0	0	0	0	0	0	0	0	0	0	0	0	0	0	0	0	0	0	0	0	0	0	0	0	0	0	0	0	0	0	0	0	0	0	0	0	0	0	0	0	0	0	0	0	0	0	0
AAGGGCAACAAGGTTTCCGCAGTAGATCATGTTGAATGCCGGC	0	0	0	0	0	0	0	0	0	0	0	0	0	0	0	12	0	0	0	0	0	0	0	0	0	0	0	12	0	0	11	0	0	14	0	0	0	0	0	0	0	0	0	0	18	6	0	0	0
AAGGCGGACTTTGTAACCGTCATAGGCCATAATGCCGGACGGC	0	0	0	0	0	0	0	0	0	0	0	0	0	0	0	0	0	0	0	0	0	0	0	0	0	0	0	0	0	0	0	0	0	0	0	0	0	0	0	0	0	0	0	0	0	0	0	0	0
AAGGCCTACTTGGTTGTCGTCTTACATCAGATTGCGTGACGGC	0	0	0	0	0	0	0	0	0	0	0	0	0	0	0	0	0	0	0	0	0	0	0	169	0	0	0	0	0	0	0	0	0	0	0	0	0	0	0	0	0	0	0	0	0	0	0	0	0
AAGGTGTACGTAGTATACGGAATAATGCATAGTGGGTGACGGC	0	0	0	0	0	0	0	0	0	0	0	0	0	0	0	0	0	0	0	0	0	0	0	0	0	0	0	0	0	0	0	0	0	0	0	0	0	0	0	0	0	0	0	0	0	0	0	0	0
AAGGTCTATGACGCCCGAACTACTACACTCTGATCGACGGCCC	0	0	0	0	0	0	0	0	0	0	0	0	0	0	0	0	0	0	0	0	0	0	0	0	0	0	0	0	0	0	0	21	0	0	0	0	0	0	0	0	0	0	0	0	0	0	0	0	0
AAGGTAGACTCCGTATCCGTGTTAGCTCAATATGTGAGACGGC	0	0	0	0	0	0	0	0	0	0	0	0	0	0	0	0	0	0	0	0	0	0	0	0	0	0	0	0	0	0	0	0	0	0	0	0	0	0	0	0	0	0	0	0	0	0	0	0	0
AAGGAGTACAGCGTATGCGTGTTATTGCATTTTGTCAGACGGC	0	0	0	0	0	0	0	0	0	0	0	0	0	0	0	0	0	0	0	0	0	0	0	0	0	0	0	0	0	0	0	0	0	0	0	0	0	0	0	0	0	0	0	0	0	0	0	0	0
AAGGAAGACGGGGTTCCCGATATATAGCAATTTGATCGACGGC	0	0	0	0	0	0	0	0	0	0	0	0	0	0	0	0	0	0	0	0	0	0	0	0	0	0	5	0	0	0	0	0	0	0	0	0	0	0	0	0	0	0	0	0	0	0	0	13	0
AAGGGCAACGGTGTTAACGGGGTAGTGCACGTTGTGAGACGAC	0	0	0	0	0	0	0	0	0	0	0	0	0	0	0	0	0	0	0	0	0	0	0	0	0	0	0	0	0	0	0	0	0	0	0	0	0	0	0	0	0	0	0	0	0	0	0	0	0
AAGGACGACTAAGTGCACGCCTTAGGCCAGGATGATAGACGGC	0	0	0	0	0	0	0	0	0	0	0	0	0	0	0	0	0	0	0	0	0	0	0	0	0	0	0	0	0	0	0	0	0	0	0	0	0	0	0	0	0	0	0	0	0	0	0	0	0
AAGGAAAACTTTGTGCTCGAACTAGCCCATACTGCAAGACGGC	0	0	0	0	0	0	0	0	0	0	0	0	0	0	0	0	0	0	0	0	0	0	0	0	0	0	0	0	0	0	0	0	0	0	0	0	0	0	0	0	0	0	0	0	0	0	0	0	0
AAGGCAAACTCTGTCTTCGAGATATCTCACTCTGGGCGACGCC	0	0	0	0	0	0	0	0	0	0	0	0	0	0	0	0	0	0	0	0	0	0	0	0	0	0	0	0	0	0	0	0	0	0	0	0	0	0	0	0	0	0	0	0	0	0	0	0	0
AAAGAAAACTCCGTGTCCGGGCTAGAACACAATGGCAGACGGC	0	0	0	0	0	0	0	0	0	0	0	0	0	0	0	0	0	0	0	0	0	0	0	0	0	0	0	0	0	0	0	0	0	0	0	0	0	0	0	0	0	0	0	0	0	0	0	0	0
AAGGTAAACTTTGTGCTCGAACTAGCCCATACCTGTCTCTTAC	0	0	0	0	0	0	0	0	0	0	0	0	0	0	0	0	0	0	0	0	0	0	0	0	0	0	0	0	0	0	0	0	0	0	0	0	0	0	0	0	0	0	0	0	0	0	0	0	0
AAGGAACACTCAGTCTTCGTATTAGCCCAACTTGTGTGACGGC	0	0	0	0	0	0	0	0	0	0	0	0	0	0	0	0	0	0	0	0	0	0	0	0	0	0	0	0	0	0	0	0	0	0	0	0	0	0	0	0	0	0	0	0	0	0	0	0	0
AAGGGCAACGGGGTTAACGGGGTAGTGCACGTTGTGAGACGGC	0	0	0	0	0	0	0	4	0	0	0	0	0	0	9	0	0	0	0	0	0	0	0	0	0	0	0	0	0	0	0	0	0	0	0	0	0	0	0	0	0	0	0	0	0	0	0	0	0
AAGGTAAACTTTGTGCTCGAACTAGCCCATACTGCAAGACCTC	0	0	0	0	0	0	0	0	0	0	0	0	0	0	0	0	0	0	0	0	0	0	0	0	0	0	0	0	0	0	0	0	0	0	0	0	0	0	0	0	0	0	0	0	0	0	0	0	0
AAGGCGGACGAGGTGTGCGGTCTACATCACTCTGAAAGACGGC	0	0	0	0	0	0	0	0	0	0	0	0	0	0	0	0	0	0	0	0	0	0	0	0	0	0	0	0	0	0	0	0	0	0	0	0	0	0	0	0	0	0	0	0	0	0	0	0	0
AAGGCAAACTATGTCATCGTAATAACCCCTGTCTCTTATACAC	0	0	0	0	0	0	0	0	0	0	0	0	0	0	0	0	0	0	0	0	0	0	0	0	0	0	0	0	0	0	0	0	0	0	0	0	0	0	0	0	0	0	0	0	0	0	0	0	0
AAGGTAAACATTGTGCTCGAACTAGCCCATACTGCAAGACGGC	0	0	0	0	0	0	0	0	0	0	0	0	0	0	0	0	0	0	0	0	0	0	0	0	0	0	0	0	0	0	0	0	0	0	0	0	0	0	0	0	0	0	0	0	0	0	0	0	0
AAGGGCAACGGTGGTAACGGGGTAGTGCACGTTGTGAGACGGC	0	0	0	0	0	0	0	0	0	0	0	0	0	0	0	0	0	0	0	0	0	0	0	0	0	0	0	0	0	0	0	0	0	0	0	0	0	0	0	0	0	0	0	0	0	0	0	0	0
AAGGTCTACGACGCCCGAACTACTACACTCCTGTCTCTTATAC	0	0	0	0	0	0	0	0	0	0	0	0	0	0	0	0	0	0	0	0	0	0	0	0	0	0	0	0	0	0	0	4	0	0	0	0	0	0	0	0	0	0	0	0	0	0	0	0	0
AAGGCAGACCGAGTCTTCGTGATACACCAACCTGCACGACGGC	0	0	0	0	0	0	0	0	0	0	0	0	0	0	0	0	0	0	0	0	0	0	0	10	0	0	0	0	0	0	0	0	0	0	0	0	0	0	0	0	0	0	0	0	0	0	0	0	0
AAGGCACACGTCGTCAACGATTATTCCACAGTGAATGACGGCC	0	0	0	0	0	0	0	0	0	0	0	0	0	0	0	0	0	0	0	0	0	0	0	0	0	0	0	0	0	0	0	0	0	0	0	0	0	0	0	0	0	0	0	0	0	0	0	0	0
AAGGTCTACGACGCCCGAACTACTACACCTGTCTCTTATACAC	0	0	0	0	0	0	0	0	0	0	0	0	0	0	0	0	0	0	0	0	0	0	0	0	0	0	0	0	0	0	0	0	0	0	0	0	0	0	0	0	0	0	0	0	0	0	0	0	0
AAGGGCAACGGTGTTAACGGGGTAGTGCACGTCGTGAGACGGC	0	0	0	0	0	0	0	0	0	0	0	0	0	0	0	0	0	0	0	0	0	0	0	0	0	0	0	0	0	0	0	0	0	0	0	0	0	0	0	0	0	0	0	0	0	0	0	0	0
AAGGCATACAAAGTATATGCCCTAAGACCAGCCTGAGCGACGC	0	0	0	0	0	0	0	0	0	0	0	0	0	0	0	0	0	0	0	0	0	0	0	0	0	0	0	0	0	0	0	0	0	0	0	0	0	0	0	0	0	0	0	0	0	0	0	0	0
AAGGTCTACGACGCCCGAACTACTACCTGTCTCTTATACACAC	0	0	0	0	0	0	0	0	0	0	0	0	0	0	0	0	0	0	0	0	0	0	0	0	0	0	0	0	0	0	0	0	0	0	0	0	0	0	0	0	0	0	0	0	0	0	0	0	0
AAGGCTAACGACGTTAGCGGTTTATGACCTGTCTCTTATACAC	0	0	0	0	0	0	0	0	0	0	0	0	0	0	0	0	0	0	0	0	0	0	0	0	0	0	0	0	0	0	0	0	0	0	0	0	0	0	0	0	0	0	0	0	0	0	0	0	0
AAGGAAGACGGGGTTCCCGATATATAGCCTGTCTCTTATACAC	0	0	0	0	0	0	0	0	0	0	0	0	0	0	0	0	0	0	0	0	0	0	0	0	0	0	0	0	0	0	0	0	0	0	0	0	0	0	0	0	0	0	0	0	0	0	0	0	0
AAGGTTTACAGGGTTAGCGGTTTAGAGCCTGTCTCTTATACAC	0	0	0	0	0	0	0	0	0	0	0	0	0	0	0	0	0	0	0	0	0	0	0	0	0	0	0	0	0	0	0	0	0	0	0	0	0	0	0	0	0	0	0	0	0	0	0	0	0
AAGGGGCACGATGTGCACGAATTACACCAAATGACCGACGGCC	0	0	0	0	0	0	0	0	0	0	0	0	0	0	0	0	0	0	0	0	0	0	0	0	0	0	0	0	0	0	0	0	0	0	0	0	0	0	0	0	0	0	0	0	0	0	0	0	0
AAGGTCTACGACGCCCGACTACTACACTCTGATCGACGGCCAC	0	0	0	0	0	0	0	0	0	0	0	0	0	0	0	0	0	0	0	0	0	0	0	0	0	0	0	0	0	0	0	0	0	0	0	0	0	0	0	0	0	0	0	0	0	0	0	0	0
AAATCGATAAAGTCTACGGATCCCCGGGCTGCACGCGTCTAGC	0	0	8	0	0	0	0	0	0	0	0	0	0	0	0	0	0	0	0	0	0	0	0	0	0	0	0	0	0	0	0	0	0	0	0	0	0	0	0	0	0	0	0	0	0	0	0	0	0
AAGGTCTACGACTGTCTCTTATACACATCTGACGCTGCCGACC	0	0	0	0	0	0	0	0	0	0	0	0	0	0	0	0	0	0	0	0	0	0	0	0	0	0	0	0	0	0	0	0	0	0	0	0	0	0	0	0	0	0	0	0	0	0	0	0	0
AAGGGCAACGGTGTTAACGGGGTAGTGCACGTTGTGAGCTGTC	0	0	0	0	0	0	0	0	0	0	0	0	0	0	0	0	0	0	0	0	0	0	0	0	0	0	0	0	0	0	0	0	0	0	0	0	0	0	0	0	0	0	0	0	0	0	0	0	0
AAGGTAGACATAGTTCCCGTTTTTATGACAGGGTGCGTGACGC	0	0	0	0	0	0	0	0	0	0	0	0	0	0	0	0	0	0	0	0	0	0	0	0	0	0	0	0	0	0	0	0	0	0	0	0	0	0	0	0	0	0	0	0	0	0	0	0	0
AAGGGCAATGGTGTTAACGGGGTAGTGCACGTTGTGAGACGGC	0	0	0	0	0	0	0	0	0	0	0	0	0	0	0	0	0	0	0	0	0	0	0	0	0	0	0	0	0	0	0	0	0	0	0	0	0	0	0	0	0	0	0	0	0	0	0	0	0
AAGGGGCACGATGTGCACGAATTACACCCTGTCTCTTATACAC	0	0	0	0	0	0	0	0	0	0	0	0	0	0	0	0	0	0	0	0	0	0	0	0	0	0	0	0	0	0	0	0	0	0	0	0	0	0	0	0	0	0	0	0	0	0	0	0	0
AAGGTTTACACTGTGTACGGAGTATTCCAGACTGTTTGACGGC	0	0	0	0	0	0	0	0	0	0	0	0	0	0	0	0	0	0	0	0	0	0	0	0	0	0	0	0	0	0	0	0	0	0	0	0	0	0	0	0	0	0	0	0	0	0	0	0	0
TTCCATATGCTGCGGGCTTGATGATGTGAGACTAGCTGCCGGC	0	0	0	0	0	0	0	0	0	0	0	0	0	0	0	0	0	0	0	0	0	0	0	0	0	0	0	0	0	0	0	0	0	0	0	0	0	0	0	0	0	0	0	0	0	0	0	0	0
AAGGTAGACATAGTTCCCGTTTTATGACCTGTCTCTTATACAC	0	0	0	0	0	0	0	0	0	0	0	0	0	0	0	0	0	0	0	0	0	0	0	0	0	0	0	0	0	0	0	0	0	0	0	0	0	0	0	0	0	0	0	0	0	0	0	0	0
AAGGCTTACTGCTGTCTCTTATACACATCTCCGAGCCCACGAC	0	0	0	0	0	0	0	0	0	0	0	0	0	0	0	0	0	0	0	0	0	0	0	0	0	0	0	0	0	0	0	0	0	0	0	0	0	0	0	0	0	0	0	0	0	0	0	0	0
AAGGAAGACGGGGTTCCCGATATATAGCAACTGTCTCTTATAC	0	0	0	0	0	0	0	0	0	0	0	0	0	0	0	0	0	0	0	0	0	0	0	0	0	0	0	0	0	0	0	0	0	0	0	0	0	0	0	0	0	0	0	0	0	0	0	0	0
AAGGTACACTAGGTCTGCGTTCTAAACCCTGTCTCTTATACAC	0	0	0	0	0	0	0	0	0	0	0	0	0	0	0	0	0	0	0	0	0	0	0	0	0	0	0	0	0	0	0	0	0	0	0	0	0	0	0	0	0	0	0	0	0	0	0	0	0
TTCCTTTTGAGGCACAGGCCCGATCTTGTGTGACCGTCTGCCC	0	0	0	0	0	0	0	0	0	0	0	0	0	0	0	0	0	0	0	0	0	0	0	0	0	0	0	0	0	0	0	0	0	0	0	0	0	0	0	0	0	0	0	0	0	0	0	0	0
AAATCGATAAAGTCTACGGATCCGTAGACTTTATCGATTTACC	0	0	0	0	0	0	0	0	0	0	0	0	0	0	0	0	0	0	0	0	0	0	0	0	0	0	0	0	0	0	0	0	0	0	0	0	0	0	0	0	0	0	0	0	0	0	0	0	0
TTCCGAATGACACAAAAGCAACATTATGTTTTACCTGCTGCCC	0	0	0	0	0	0	0	0	0	0	0	0	0	0	0	0	0	0	0	0	0	0	0	0	0	0	0	0	0	0	0	0	0	0	0	0	0	0	0	0	0	0	0	0	0	0	0	0	0
AAGGAAGACGGGGTTCCCGATATATAGCAATGCTGTCTCTTAC	0	0	0	0	0	0	0	0	0	0	0	0	0	0	0	0	0	0	0	0	0	0	0	0	0	0	0	0	0	0	0	0	0	0	0	0	0	0	0	0	0	0	0	0	0	0	0	4	0
AAGGAAAACATTGTGTTCGAACTATAGCAATTTGTACGACGGC	0	0	0	0	0	0	0	0	0	0	0	0	0	0	0	0	0	0	0	0	0	0	0	0	0	0	0	0	0	0	0	0	0	0	0	0	0	0	0	0	0	0	0	0	0	0	0	0	0
AAGGAGAACTACGTACACGTTTTATTCCACTATGGGTGACGGC	0	0	0	0	0	0	0	0	0	0	0	0	0	0	0	0	0	0	0	0	0	0	0	0	0	0	0	0	0	0	0	0	0	0	0	0	0	0	0	0	0	0	0	0	0	0	0	0	0
AAGGGGTACCTTCTAACCGCTGTATTGCCTGTCTCTTATACAC	0	0	0	0	0	0	0	0	0	0	0	0	0	0	0	0	0	0	0	0	0	0	0	0	0	0	0	0	0	0	0	0	0	0	0	0	0	0	0	0	0	0	0	0	0	0	0	0	0
AAGGAAAACTCCGTGTCCGGGCTAGAACCTGTCTCTTATACAC	0	0	0	0	0	0	0	0	0	0	0	0	0	0	0	0	0	0	0	0	0	0	0	0	0	0	0	0	0	0	0	0	0	0	0	0	0	0	0	0	0	0	0	0	0	0	0	0	0
[truncated: 308 more columns]

## Sheet: mouse6_BM
	BC0071RRCFU10	BC0071RRCFU11	BC0071RRCFU12	BC0071RRCFU13	BC0071RRCFU14	BC0071RRCFU15	BC0071RRCFU16	BC0071RRCFU17	BC0071RRCFU18	BC0071RRCFU19	BC0071RRCFU1	BC0071RRCFU20	BC0071RRCFU21	BC0071RRCFU22	BC0071RRCFU23	BC0071RRCFU24	BC0071RRCFU25	BC0071RRCFU26	BC0071RRCFU28	BC0071RRCFU29	BC0071RRCFU2	BC0071RRCFU30	BC0071RRCFU31	BC0071RRCFU32	BC0071RRCFU33	BC0071RRCFU34	BC0071RRCFU35	BC0071RRCFU36	BC0071RRCFU37	BC0071RRCFU38	BC0071RRCFU39	BC0071RRCFU3	BC0071RRCFU40	BC0071RRCFU41	BC0071RRCFU42	BC0071RRCFU43	BC0071RRCFU44	BC0071RRCFU45	BC0071RRCFU46	BC0071RRCFU47	BC0071RRCFU48	BC0071RRCFU49	BC0071RRCFU4	BC0071RRCFU50	BC0071RRCFU51	BC0071RRCFU52	BC0071RRCFU53	BC0071RRCFU54	BC0071RRCFU55
AAGGGTGACGCTGTCAGCGCACTGCCCACACTGTTCGACGGCC	0	92	173	0	187	0	38	78	0	0	180	0	0	404	200	199	274	0	0	0	0	0	179	0	0	191	0	0	0	0	0	229	0	0	0	0	0	0	0	0	195	137	0	0	0	0	0	0	0
AAGGATGCGACGTCTTAAGGCAGGCTGTAGGACGGCCAGTGAC	0	0	252	0	301	0	74	92	0	0	388	0	0	304	444	323	0	0	0	0	0	0	400	0	0	0	0	0	0	0	0	418	0	0	0	0	0	0	0	0	122	0	0	0	0	0	0	0	0
AAGGCGCACTTAGTCGTCGAAGTATTGCAAGCTGTAAGACGGC	0	0	0	0	0	0	0	0	0	0	0	0	0	0	0	0	0	0	0	0	0	0	0	0	0	0	0	0	0	0	0	0	0	0	0	0	0	0	0	0	0	0	0	0	0	0	0	0	0
AAGGCATACGACGTCCACGCAGTACTACAACTTGACCGACGGC	0	0	0	0	224	0	29	0	0	0	368	0	0	376	322	0	0	0	0	0	0	0	0	0	0	0	0	0	0	0	0	169	0	0	0	0	0	0	0	0	158	0	0	0	0	0	0	0	0
AAGGTCTACTATGTTGACGCTATAAGTCAAATTGTCTGACGGC	0	0	0	0	0	0	28	0	0	0	0	0	0	0	0	0	0	0	0	257	0	0	0	0	0	0	0	0	0	0	0	0	0	0	0	0	0	0	0	0	0	0	0	204	0	0	0	0	110
AAGGCCGACGAAGTAAACGATCTATATCAAAGTGGAAGACGGC	0	0	0	0	0	0	23	0	0	0	0	0	0	0	0	0	0	0	0	0	0	0	0	0	0	0	0	0	409	562	0	0	0	0	0	0	0	0	0	0	0	0	0	0	0	0	0	0	0
AAGGTCCACATCGTTCGCGGACTACATCAGGTTGGTAGACGGC	0	0	0	0	0	0	0	0	0	0	0	0	0	0	0	0	0	0	0	0	0	0	0	0	0	0	0	0	0	0	0	0	0	0	0	0	0	0	0	0	0	0	0	0	0	0	0	0	0
AAGTCTAACTCCGTCGTCGGCGTATGTCATTGTGAAAGACGGC	0	0	0	0	0	0	0	0	0	0	0	0	0	0	0	0	0	0	0	0	0	0	0	0	0	0	0	0	0	0	0	0	0	0	0	0	0	0	0	0	0	0	265	0	0	0	0	0	0
AAGGGTTACATAGTTGCCGAATTATCGCAGAATGTAAGACGGC	0	0	0	0	0	0	54	0	0	0	0	0	0	0	0	0	0	0	0	0	0	289	0	0	0	0	0	0	0	0	0	0	0	0	0	0	0	0	0	0	0	0	0	0	0	0	0	0	0
AAATCGATAAAGTCTACGGATCCCCCGGGCTGCACGCGTCTGC	0	0	0	0	0	0	0	0	0	0	0	0	0	0	0	0	0	0	0	0	0	0	0	0	0	0	0	0	0	0	0	0	574	0	0	0	0	0	0	0	0	0	0	0	0	0	0	0	0
AAGGACTACTTGGTGTACGGAATAGGACAGAATGCATGACGGC	0	0	0	0	0	0	0	0	0	0	0	0	0	0	0	0	0	0	0	0	0	0	0	0	0	0	0	143	0	0	0	0	0	0	0	0	0	0	0	0	0	0	0	0	0	0	0	0	0
AAGGTCTACATAGTGCCCGAGGTATGTCACAATGAGTGACGGC	0	0	0	0	0	0	0	0	0	0	0	0	0	0	0	0	0	0	0	0	0	0	0	0	0	0	0	0	0	0	0	0	0	0	0	0	0	0	0	0	0	0	0	0	0	0	0	0	0
AAGGCTTACATAGTACACGAAGTAATTCAAACTGTTAGACGCC	80	0	0	0	0	0	0	0	0	93	0	0	0	0	0	0	0	0	0	0	0	0	0	0	0	0	0	0	0	0	0	0	0	0	0	0	0	0	0	0	0	0	0	0	0	0	0	0	0
AAGGTAAACCCAATTTTCGGTATAATACAAACTGATGGACGGC	0	0	0	0	0	0	0	0	0	0	0	0	0	0	0	0	0	0	0	0	0	0	0	0	0	0	0	0	0	0	0	0	0	0	0	0	0	0	0	464	0	0	0	0	0	0	0	0	0
AAGGTAGACACGGTGTGCGTAGTATCTCATCTTGTTTGACGGC	0	0	0	0	0	0	0	0	0	0	0	0	0	0	0	0	0	0	0	0	0	0	0	0	0	0	0	0	0	0	0	0	0	0	0	0	0	0	0	0	0	0	0	0	0	0	0	0	0
AAGGAACACCGTGTTAACGAATTACAACAACGTGACAGACGGC	0	0	0	0	0	0	0	0	0	0	0	0	0	0	0	0	0	0	0	0	0	0	0	0	0	0	0	0	0	0	0	0	0	0	0	0	0	0	0	0	0	0	0	0	0	0	0	0	0
AAGGCCGACGAAGTAAACGATCTATAACAAAATGGGCGACGGC	0	0	0	66	0	0	0	0	0	0	0	0	0	0	0	0	0	0	4	0	0	0	0	6	13	0	0	0	0	0	51	0	0	0	0	0	11	0	20	0	0	0	0	0	0	0	0	0	0
AAGGAATACTTCGTCTTCGTAATACAACAAGGTGGCGGACGGC	0	0	0	0	0	0	0	0	27	0	0	0	0	0	0	0	0	47	0	0	0	0	0	0	0	0	0	0	0	0	0	0	0	0	391	0	0	0	0	0	0	0	0	0	342	22	0	0	0
AAGGATGACCCAGTTTACGACATACATCACGATGACCGACGGC	0	0	0	0	0	0	0	0	0	0	0	0	0	0	0	0	0	0	0	0	0	0	0	0	0	0	0	0	0	0	0	0	0	0	0	0	0	0	0	0	0	0	0	0	0	0	0	7	0
AAGGCTAACGACGTTAGCGGTTTATGACATGTTGACTGACGGC	0	0	0	0	0	0	0	0	0	0	0	0	0	0	0	0	0	0	0	0	0	0	0	0	0	0	0	0	0	0	0	0	0	0	0	0	0	0	0	0	0	0	0	0	0	0	0	0	0
AAGGTGAACAGGGTTTCCGAACTAGCACAACATGATTGACGGC	0	0	0	0	0	0	0	0	0	0	0	0	0	0	0	0	0	0	0	0	0	0	0	0	0	0	0	0	0	0	0	0	0	0	0	0	0	0	0	0	0	0	0	0	0	0	0	0	0
AAGGGTTACAGTGTGTTCGTGATAAGACACTTTGTGGGACGGC	0	0	0	0	0	0	0	0	0	0	0	0	0	0	0	0	0	0	0	0	0	0	0	0	0	0	0	0	0	0	0	0	0	0	0	0	0	0	0	0	0	0	0	0	0	0	217	0	0
AAGGCTTACTTGGTAACCGGGGTAAGGCAGCGTGAGTGACGGC	0	0	0	0	0	0	0	0	0	0	0	0	0	0	0	0	0	0	0	0	0	0	0	0	0	0	0	0	0	0	0	0	0	0	0	0	0	0	0	0	0	0	0	0	0	0	0	0	0
AAGGTTCACTAAGTTTGCGGGTTATTTCAAGGTGGAAGACGGC	0	0	0	0	0	0	9	0	0	0	0	0	221	0	0	0	0	0	0	0	0	0	0	0	0	0	0	0	0	0	0	0	0	0	0	0	0	0	0	0	0	0	0	0	0	0	0	0	0
AAGGGCTACAATGTGGCCGTGATAAAACATTCTGATTGACGGC	0	0	0	0	0	0	0	0	0	0	0	0	0	0	0	0	0	0	0	0	0	0	0	0	0	0	0	0	0	0	0	0	0	0	0	0	0	0	0	0	0	0	0	0	0	0	0	0	0
AAGGTGACGGGGTATTCGGTTTAGGACATGGTGCTTGACGGCC	0	0	0	0	0	0	0	0	0	0	0	152	0	0	0	0	0	0	0	0	0	0	0	0	0	0	0	0	0	0	0	0	0	0	0	132	0	0	0	0	0	0	0	0	0	0	0	0	0
AAGGGTTACGGAGTAAACGCTGTACTTCAATCTGTTCGACGGC	0	0	0	0	0	0	0	0	0	0	0	0	0	0	0	0	0	0	0	0	0	0	0	0	0	0	0	0	0	0	0	0	0	0	0	0	0	145	0	0	0	0	0	0	0	0	0	0	0
AAGGCACACGTTGTAATCGCGATACATCAAATCGAGACGGCCC	0	0	0	0	0	0	0	0	0	0	0	0	0	0	0	0	0	0	0	0	0	0	0	0	0	0	0	0	0	0	0	0	0	0	0	0	0	0	0	0	0	0	0	0	0	0	0	0	0
AAGGACAACTGTGTATCCGAATTAAGCCAAGGTGCCCGACGGC	0	0	0	0	0	0	0	0	0	0	0	0	0	0	0	0	0	0	0	0	0	0	0	0	0	0	0	0	0	0	0	0	0	0	0	0	0	0	0	0	0	0	0	0	0	0	0	0	0
AAGGGTAACGGGGTCGGCGAGTTAATGCATTTTGTCAGACGGC	0	0	0	0	0	0	0	0	0	0	0	0	0	0	0	0	0	0	0	0	0	0	0	0	0	0	0	0	0	0	0	0	0	0	0	0	0	0	0	0	0	0	0	0	0	0	0	0	0
AAGGAATACACAGTCAACGATTTAGCACAAATTGCGGGACGGC	0	0	0	0	0	0	0	0	0	0	0	0	0	0	0	0	0	0	0	0	0	0	0	0	0	0	0	0	0	0	0	0	0	0	0	0	0	0	0	0	0	0	0	0	0	0	0	0	0
AAGGCGTACATGGTGGACGTGGTATACCAGACTGGTTGACGGC	0	0	0	0	0	0	0	0	0	0	0	0	0	0	0	0	0	0	0	0	0	0	0	0	0	0	270	0	0	0	0	0	0	0	0	0	0	0	0	0	0	0	0	0	0	0	0	0	0
AAGGCTGACTTAGTTGCCGTTTTATGACACATTGCACGACGGC	0	0	0	0	0	0	0	0	0	0	0	0	0	0	0	0	0	0	0	0	0	0	0	0	0	0	0	0	0	0	0	0	0	0	0	0	0	0	0	0	0	0	0	0	0	0	50	0	0
AAGGCATACTTTGTTAGCGTGGTAATACAGCGTGATGGACGGC	0	0	0	0	0	0	0	0	0	0	0	0	0	0	0	0	0	0	0	0	43	0	0	0	0	0	0	0	0	0	0	0	0	0	0	0	0	0	0	0	0	0	0	0	0	0	0	0	0
AAGGAAAACATGGTTTGCGCACTATTGTACATTGTTCGACGGC	0	0	0	0	0	0	0	0	0	0	0	0	0	0	0	0	0	0	0	0	0	0	0	0	0	0	0	0	0	0	0	0	0	0	0	0	0	0	0	0	0	0	0	0	0	0	0	0	0
AAGGGTAACCTCGTACACGTGATACCCCAATATGATAGACGGC	0	0	0	0	0	0	0	0	0	0	0	0	0	0	0	0	0	0	0	0	0	0	0	0	0	0	0	0	0	0	0	0	0	0	0	0	0	0	0	0	0	0	0	0	0	0	0	0	0
AAGGTGTACGTAGTAAACGGCGTACACCACAATGATCGACGGC	0	0	0	0	0	0	0	0	0	0	0	0	0	0	0	0	0	0	0	0	0	0	0	0	0	0	0	0	0	0	0	0	0	0	0	0	0	0	0	0	0	0	0	0	0	0	0	0	0
AAGGAGTACAGCGTATGCGTGTTATTGCATTTTGTCAGACGGC	0	0	0	0	0	0	0	0	0	0	0	0	0	0	0	0	0	0	0	0	0	0	0	0	0	0	0	0	0	0	0	0	0	0	0	0	0	0	0	0	0	0	0	0	0	0	0	0	0
AAGGTTGACTAAGTAAACGGTATAGTACAATCTGAATAACGGC	0	0	0	0	0	0	0	0	0	0	0	0	0	0	0	0	0	0	0	0	0	0	0	0	0	0	0	0	0	0	0	0	0	0	0	0	0	0	0	0	0	0	0	0	0	0	0	0	0
AAGGACTGAGTATACGGTATACTACATAATGGCCGACGGCCAC	0	0	0	0	0	0	0	0	10	0	0	0	0	0	0	0	0	0	0	0	0	0	0	0	0	0	0	0	0	0	0	0	0	0	8	0	0	0	0	0	0	0	0	0	10	14	0	0	0
AAGGTGCACGTTGTGATCGCCGTAGCTCAGAGTGAGAGACGGC	0	0	0	0	0	0	0	0	0	0	0	0	0	0	0	0	0	0	0	0	0	0	0	0	0	0	0	0	0	0	0	0	0	0	0	0	0	0	0	0	0	0	0	0	0	0	0	0	0
AAGGGCGACCCTGTGCTCGCGTTAACGCATCATGAAGGACGGC	0	0	0	0	0	0	0	0	0	0	0	0	0	0	0	0	0	0	0	0	0	0	0	0	0	0	0	0	0	0	0	0	0	0	0	0	0	0	0	0	0	0	0	0	0	0	0	0	0
AAGGGTTACCATGTAACCGCGGTATTACAACATGGGTGACGGC	0	0	0	0	0	0	0	0	0	0	0	0	0	0	0	0	0	0	0	0	0	0	0	0	0	0	0	0	0	0	0	0	0	0	0	0	0	78	0	0	0	0	0	0	0	0	0	0	0
AAGGTAAACGCAGTCATCGACCTAATACATTGTGATTGACGGC	0	0	0	0	0	0	0	0	0	0	0	0	0	0	0	0	0	0	0	0	0	0	0	0	0	0	0	0	0	0	0	0	0	0	0	0	0	5	0	0	0	0	0	0	0	0	0	0	0
AAGGTCTACTGTGTCGTCGAAGTACCCCATCATGGCAGACGGC	0	0	0	0	0	0	0	0	0	0	0	0	0	0	0	0	0	0	0	0	0	0	0	0	0	0	0	0	0	0	0	0	0	0	0	0	0	0	0	0	0	0	0	0	0	0	0	0	0
AAGGGTGACGCTGTCAGCGCACTGCCCACACCTGTCTCTTATC	0	0	0	0	0	0	0	0	0	0	4	0	0	0	0	0	0	0	0	0	0	0	0	0	0	4	0	0	0	0	0	0	0	0	0	0	0	0	0	0	0	0	0	0	0	0	0	0	0
AAGGATTACCCAGTACACGAAGTACAACAAAATGGCTGACGGC	0	0	0	0	0	0	0	0	0	0	0	0	0	0	0	0	0	0	0	0	0	0	0	0	0	0	0	0	0	0	0	0	0	0	0	0	0	0	0	0	0	0	0	0	0	0	0	0	0
AAGGAGTGCGTGGTTTTCGCAATAACACATGTTGTCCGACGGC	0	0	0	0	0	0	0	0	0	0	0	0	0	0	0	0	0	0	0	0	0	0	0	0	0	0	0	0	0	0	0	0	0	0	0	0	0	0	0	0	0	0	0	0	0	0	0	0	0
AAGGCATACGACGTCCACGCAGTACTACAACTGTCTCTTATAC	0	0	0	0	0	0	0	0	0	0	0	0	0	0	0	0	0	0	0	0	0	0	0	0	0	0	0	0	0	0	0	0	0	0	0	0	0	0	0	0	0	0	0	0	0	0	0	0	0
AAGGTAATCCCAATTTTCGGTATAATACAAACTGATGGACGGC	0	0	0	0	0	0	0	0	0	0	0	0	0	0	0	0	0	0	0	0	0	0	0	0	0	0	0	0	0	0	0	0	0	0	0	0	0	0	0	24	0	0	0	0	0	0	0	0	0
AAGGGTGATGCTGTCAGCGCACTGCCCACACTGTTCGACGGCC	0	0	0	0	0	0	0	0	0	0	0	0	0	0	0	0	0	0	0	0	0	0	0	0	0	0	0	0	0	0	0	0	0	0	0	0	0	0	0	0	0	0	0	0	0	0	0	0	0
AAGGCATACGACGACCACGCAGTACTACAACTTGACCGACGGC	0	0	0	0	0	0	0	0	0	0	0	0	0	0	4	0	0	0	0	0	0	0	0	0	0	0	0	0	0	0	0	5	0	0	0	0	0	0	0	0	0	0	0	0	0	0	0	0	0
AAGGCGTACGTTGTTTGCGGCGTATAACACGCTGTCAGACGGC	0	0	0	0	0	0	0	0	0	0	0	0	0	0	0	0	0	0	0	0	0	0	0	0	0	0	0	0	0	0	0	0	0	0	0	0	0	0	0	0	0	0	0	0	0	0	0	0	0
AAGGCCGACGAAGAAAACGATCTATATCAAAGTGGAAGACGGC	0	0	0	0	0	0	0	0	0	0	0	0	0	0	0	0	0	0	0	0	0	0	0	0	0	0	0	0	0	0	0	0	0	0	0	0	0	0	0	0	0	0	0	0	0	0	0	0	0
AAGGGTGACGCTGTCAGCGCACCTGTCTCTTATACACATCTCC	0	0	0	0	0	0	0	0	0	0	0	0	0	0	0	0	0	0	0	0	0	0	0	0	0	0	0	0	0	0	0	0	0	0	0	0	0	0	0	0	0	0	0	0	0	0	0	0	0
AAGGCAGACCAGGTCAACGTCGTACATCAAAGTGGAAGACGGC	0	0	0	0	0	0	0	0	0	0	0	0	0	0	0	0	0	0	0	0	0	0	0	0	0	0	0	0	0	0	0	0	0	0	0	0	0	0	0	0	0	0	0	0	0	0	0	0	0
AAGGGTGACGCTGTCAGCGCACTGCCCACACTCTGTCTCTTAC	0	0	0	0	0	0	0	0	0	0	0	0	0	0	0	0	0	0	0	0	0	0	0	0	0	0	0	0	0	0	0	0	0	0	0	0	0	0	0	0	0	0	0	0	0	0	0	0	0
AAGGCCGACGAAGTAAACGATCTATATCCTGTCTCTTATACAC	0	0	0	0	0	0	0	0	0	0	0	0	0	0	0	0	0	0	0	0	0	0	0	0	0	0	0	0	0	0	0	0	0	0	0	0	0	0	0	0	0	0	0	0	0	0	0	0	0
AAGGCATACGACGTCCACGCAGTACTACAACCTGTCTCTTATC	0	0	0	0	0	0	0	0	0	0	0	0	0	0	0	0	0	0	0	0	0	0	0	0	0	0	0	0	0	0	0	0	0	0	0	0	0	0	0	0	0	0	0	0	0	0	0	0	0
AAGGTATACTGCGTTGTCGAATTAGACCATTTTGATCGACGGC	0	0	0	0	0	0	0	0	0	0	0	0	0	0	0	0	0	0	0	0	0	0	0	0	0	0	0	0	0	0	0	0	0	0	0	0	0	0	0	0	0	0	0	0	0	0	0	0	0
AAGGATGCGACGTCTTAAGGCCTGTCTCTTATACACATCTCCC	0	0	0	0	0	0	0	0	0	0	0	0	0	0	0	0	0	0	0	0	0	0	0	0	0	0	0	0	0	0	0	0	0	0	0	0	0	0	0	0	0	0	0	0	0	0	0	0	0
AAGGATGCGACGTCTTAAGGCAGGCTGTAGGCTGTCTCTTATC	0	0	0	0	0	0	0	0	0	0	0	0	0	0	0	0	0	0	0	0	0	0	0	0	0	0	0	0	0	0	0	0	0	0	0	0	0	0	0	0	0	0	0	0	0	0	0	0	0
AAGGCATATGACGTCCACGCAGTACTACAACTTGACCGACGGC	0	0	0	0	0	0	0	0	0	0	0	0	0	0	0	0	0	0	0	0	0	0	0	0	0	0	0	0	0	0	0	0	0	0	0	0	0	0	0	0	4	0	0	0	0	0	0	0	0
AAGGCATACGACGTCCACGCAGTACTACCTGTCTCTTATACAC	0	0	0	0	0	0	0	0	0	0	0	0	0	0	0	0	0	0	0	0	0	0	0	0	0	0	0	0	0	0	0	0	0	0	0	0	0	0	0	0	0	0	0	0	0	0	0	0	0
AAGGAAAACGAGGTCCCCGACATAAATCAAAATGAAAGACGGC	0	0	0	0	0	0	0	0	0	0	0	16	0	0	0	0	0	0	0	0	0	0	0	0	0	0	0	0	0	0	0	0	0	0	0	0	0	0	0	0	0	0	0	0	0	0	0	0	0
AAGGTCTACATCTGTCTCTTATACACATCTCCGAGCCCACGAC	0	0	0	0	0	0	0	0	0	0	0	0	0	0	0	0	0	0	0	0	0	0	0	0	0	0	0	0	0	0	0	0	0	0	0	0	0	0	0	0	0	0	0	0	0	0	0	0	0
AAGGCATACGACTGTCTCTTATACACATCTGACGCTGCCGACC	0	0	0	0	0	0	0	0	0	0	0	0	0	0	0	0	0	0	0	0	0	0	0	0	0	0	0	0	0	0	0	0	0	0	0	0	0	0	0	0	0	0	0	0	0	0	0	0	0
AAGTCTAACTCCGTCGTCGGCGTATGTCATTGTGAAAGACGAC	0	0	0	0	0	0	0	0	0	0	0	0	0	0	0	0	0	0	0	0	0	0	0	0	0	0	0	0	0	0	0	0	0	0	0	0	0	0	0	0	0	0	0	0	0	0	0	0	0
AAGGATGCGACGTCTTAAGGCTGGCTGTAGGACGGCCAGTGAC	0	0	0	0	0	0	0	0	0	0	0	0	0	0	0	0	0	0	0	0	0	0	0	0	0	0	0	0	0	0	0	4	0	0	0	0	0	0	0	0	0	0	0	0	0	0	0	0	0
AAATCGATAAAGTCTACGGATCCCCCGGCTGCACGCGTCTGGC	0	0	0	0	0	0	0	0	0	0	0	0	0	0	0	0	0	0	0	0	0	0	0	0	0	0	0	0	0	0	0	0	0	0	0	0	0	0	0	0	0	0	0	0	0	0	0	0	0
AAGGACTACTTGGTTACGGAATAGGACAGAATGCATGACGGCC	0	0	0	0	0	0	0	0	0	0	0	0	0	0	0	0	0	0	0	0	0	0	0	0	0	0	0	0	0	0	0	0	0	0	0	0	0	0	0	0	0	0	0	0	0	0	0	0	0
AAGGCTTACATCTGTCTCTTATACACATCTGACGCTGCCGACC	0	0	0	0	0	0	0	0	0	0	0	0	0	0	0	0	0	0	0	0	0	0	0	0	0	0	0	0	0	0	0	0	0	0	0	0	0	0	0	0	0	0	0	0	0	0	0	0	0
AAGGCATACGGGTCCACGCAGTACTACAACTTGACCGACGGCC	0	0	0	0	0	0	0	0	0	0	0	0	0	0	0	0	0	0	0	0	0	0	0	0	0	0	0	0	0	0	0	0	0	0	0	0	0	0	0	0	0	0	0	0	0	0	0	0	0
AAGGTCTACTATGTTGACGCTATAAGTCAAATTGCCTGACGGC	0	0	0	0	0	0	0	0	0	0	0	0	0	0	0	0	0	0	0	0	0	0	0	0	0	0	0	0	0	0	0	0	0	0	0	0	0	0	0	0	0	0	0	0	0	0	0	0	0
AAGGTCCACATCGTTCGCGGACTACAACAGGTTGGTAGACGGC	0	0	0	0	0	0	0	0	0	0	0	0	0	0	0	0	0	0	0	0	0	0	0	0	0	0	0	0	0	0	0	0	0	0	0	0	0	0	0	0	0	0	0	0	0	0	0	0	0
AAGGTCCACATCGGTCGCGGACTACATCAGGTTGGTAGACGGC	0	0	0	0	0	0	0	0	0	0	0	0	0	0	0	0	0	0	0	0	0	0	0	0	0	0	0	0	0	0	0	0	0	0	0	0	0	0	0	0	0	0	0	0	0	0	0	0	0
AAGGATGCGACGTCTTAAGGCAGGCTTAGGACGGCCAGTGACC	0	0	0	0	0	0	0	0	0	0	0	0	0	0	10	0	0	0	0	0	0	0	0	0	0	0	0	0	0	0	0	0	0	0	0	0	0	0	0	0	0	0	0	0	0	0	0	0	0
AAGGTCCACATCGTTCGCGGACTACATCAGGTTGGTAGCTGTC	0	0	0	0	0	0	0	0	0	0	0	0	0	0	0	0	0	0	0	0	0	0	0	0	0	0	0	0	0	0	0	0	0	0	0	0	0	0	0	0	0	0	0	0	0	0	0	0	0
TTTAGCTATTGCAGATGCCTAGGGGGCCCGACGTGCGCAGACC	0	0	0	0	0	0	0	0	0	0	0	0	0	0	0	0	0	0	0	0	0	0	0	0	0	0	0	0	0	0	0	0	6	0	0	0	0	0	0	0	0	0	0	0	0	0	0	0	0
AAGTCTAACTCCGTCGTCGGCGTATGTCATTGTGAAAGACGGC.1	0	0	0	0	0	0	0	0	0	0	0	0	0	0	0	0	0	0	0	0	0	0	0	0	0	0	0	0	0	0	0	0	0	0	0	0	0	0	0	0	0	0	0	0	0	0	0	0	0
ATGACTACTTGGTGTACGGAATAGGACAGAATGCATGACGGCC	0	0	0	0	0	0	0	0	0	0	0	0	0	0	0	0	0	0	0	0	0	0	0	0	0	0	0	0	0	0	0	0	0	0	0	0	0	0	0	0	0	0	0	0	0	0	0	0	0
TTCCTTGTGGCACAATTGCTTAATGTTGTGGCACTGTCTGCCC	0	0	0	0	0	0	0	0	0	0	0	0	0	0	0	0	0	0	0	0	0	0	0	0	0	0	0	0	0	0	0	0	0	0	0	0	0	0	0	0	0	0	0	0	0	0	0	0	0
AAGTCTAACTCCGTCGTCGGCGTATGTCCTGTCTCTTATACAC	0	0	0	0	0	0	0	0	0	0	0	0	0	0	0	0	0	0	0	0	0	0	0	0	0	0	0	0	0	0	0	0	0	0	0	0	0	0	0	0	0	0	0	0	0	0	0	0	0
AAGGTCTACTTTGACGCTATAAGTCAAATTGTCTGACGGCCAC	0	0	0	0	0	0	0	0	0	0	0	0	0	0	0	0	0	0	0	0	0	0	0	0	0	0	0	0	0	0	0	0	0	0	0	0	0	0	0	0	0	0	0	0	0	0	0	0	0
AAGGGTTACATAGATGCCGAATTATCGCAGAATGTAAGACGGC	0	0	0	0	0	0	0	0	0	0	0	0	0	0	0	0	0	0	0	0	0	0	0	0	0	0	0	0	0	0	0	0	0	0	0	0	0	0	0	0	0	0	0	0	0	0	0	0	0
AAGGTAGACACGGTGTGCGTAGTATCTCACCTGTTTGACGGCC	0	0	0	0	0	0	0	0	0	0	0	0	0	0	0	0	0	0	0	0	0	0	0	0	0	0	0	0	0	0	0	0	0	0	0	0	0	0	0	0	0	0	0	0	0	0	0	0	0
AAGGTCTACTGTGTCGTCGAAGCCCCCATCATGGCAGACGGCC	0	0	0	0	0	0	0	0	0	0	0	0	0	0	0	0	0	0	0	0	0	0	0	0	0	0	0	0	0	0	0	0	0	0	0	0	0	0	0	0	0	0	0	0	0	0	0	0	0
AAGGTGAACAGGGTTTTCCGAACTAGCACAACATGATTGACGC	0	0	0	0	0	0	0	0	0	0	0	0	0	0	0	0	0	0	0	0	0	0	0	0	0	0	0	0	0	0	0	0	0	0	0	0	0	0	0	0	0	0	0	0	0	0	0	0	0
TTCCTTATGAAGCAGAAGCATTATGTTGTGCCACCGCCTGCCC	0	0	0	0	0	0	0	0	0	0	0	0	0	0	0	0	0	0	0	0	0	0	0	0	0	0	0	0	0	0	0	0	0	0	0	0	0	0	0	0	0	0	0	0	4	0	0	0	0
AAGGTAAACCCAATTTTCGGTATAATACACACTGATGGACGGC	0	0	0	0	0	0	0	0	0	0	0	0	0	0	0	0	0	0	0	0	0	0	0	0	0	0	0	0	0	0	0	0	0	0	0	0	0	0	0	4	0	0	0	0	0	0	0	0	0
AAGGGTAACCTCGTCACGTGATACCCCAATATGATAGACGGCC	0	0	0	0	0	0	0	0	0	0	0	0	0	0	0	0	0	0	0	0	0	0	0	0	0	0	0	0	0	0	0	0	0	0	0	0	0	0	0	0	0	0	0	0	0	0	0	0	0
AAGGCATACTTTGTTAGCGTGGTAATACCTGTCTCTTATACAC	0	0	0	0	0	0	0	0	0	0	0	0	0	0	0	0	0	0	0	0	0	0	0	0	0	0	0	0	0	0	0	0	0	0	0	0	0	0	0	0	0	0	0	0	0	0	0	0	0
AAGGGATACCGTGTCCACGTATTAGCCCATACTGGCCGACGGC	0	0	0	0	0	0	0	0	0	0	0	0	0	0	0	0	0	0	0	0	0	0	0	0	0	0	0	0	0	0	0	0	0	0	0	0	0	0	0	0	0	0	0	0	0	0	0	0	0
AAGGCTTACATAGTACACGAAGTAATTCAAACACTTAGACGCC	0	0	0	0	0	0	0	0	0	0	0	0	0	0	0	0	0	0	0	0	0	0	0	0	0	0	0	0	0	0	0	0	0	0	0	0	0	0	0	0	0	0	0	0	0	0	0	0	0
AAGGCCGACGAAGTAAACGATCTATATCAAAGTGGATACGGCC	0	0	0	0	0	0	0	0	0	0	0	0	0	0	0	0	0	0	0	0	0	0	0	0	0	0	0	0	6	0	0	0	0	0	0	0	0	0	0	0	0	0	0	0	0	0	0	0	0
AAGGCTTACTTGGTAACCGGGGTAAGGCCTGTCTCTTATACAC	0	0	0	0	0	0	0	0	0	0	0	0	0	0	0	0	0	0	0	0	0	0	0	0	0	0	0	0	0	0	0	0	0	0	0	0	0	0	0	0	0	0	0	0	0	0	0	0	0
AAGGCATACGACGTCCACGCAGTCTGTCTCTTATACACATCTC	0	0	0	0	0	0	0	0	0	0	0	0	0	0	0	0	0	0	0	0	0	0	0	0	0	0	0	0	0	0	0	0	0	0	0	0	0	0	0	0	0	0	0	0	0	0	0	0	0
AAGGCGTACATGGTGACGTGGTATACCAGACTGGTTGACGGCC	0	0	0	0	0	0	0	0	0	0	0	0	0	0	0	0	0	0	0	0	0	0	0	0	0	0	5	0	0	0	0	0	0	0	0	0	0	0	0	0	0	0	0	0	0	0	0	0	0
TTCCAGGTGGAGCAAGCGCCTGATGTAGTCCAACCATCTGCCC	0	0	0	0	0	0	0	0	0	0	0	0	0	0	0	0	0	0	0	0	0	0	0	0	0	0	0	0	0	0	0	0	0	0	0	0	0	0	0	0	0	0	0	0	0	0	0	0	0
AAGGGTTACATAGTTGCCGAATTATCGCAGAATGTAAGCTGTC	0	0	0	0	0	0	0	0	0	0	0	0	0	0	0	0	0	0	0	0	0	0	0	0	0	0	0	0	0	0	0	0	0	0	0	0	0	0	0	0	0	0	0	0	0	0	0	0	0
AAGGTTCACTAAGTTTGCGGGTTATCTCAAGGTGGAAGACGGC	0	0	0	0	0	0	0	0	0	0	0	0	0	0	0	0	0	0	0	0	0	0	0	0	0	0	0	0	0	0	0	0	0	0	0	0	0	0	0	0	0	0	0	0	0	0	0	0	0
AAGGGTGACGCTGTCAGCGCACTGCTCACTGTTCGACGGCCAC	0	0	0	0	0	0	0	0	0	0	0	0	0	0	0	0	0	0	0	0	0	0	0	0	0	0	0	0	0	0	0	0	0	0	0	0	0	0	0	0	0	0	0	0	0	0	0	0	0
AAGGGACGCTGTCAGCGCACTGCCCACACTGTTCGACGGCCAC	0	0	0	0	0	0	0	0	0	0	0	0	0	0	0	0	0	0	0	0	0	0	0	0	0	0	0	0	0	0	0	0	0	0	0	0	0	0	0	0	0	0	0	0	0	0	0	0	0
[truncated: 315 more columns]

## Sheet: mouse7_BM
	BC0071LLCFU10	BC0071LLCFU11	BC0071LLCFU12	BC0071LLCFU13	BC0071LLCFU14	BC0071LLCFU15	BC0071LLCFU16	BC0071LLCFU17	BC0071LLCFU18	BC0071LLCFU19	BC0071LLCFU1	BC0071LLCFU20	BC0071LLCFU21	BC0071LLCFU22	BC0071LLCFU23	BC0071LLCFU24	BC0071LLCFU25	BC0071LLCFU26	BC0071LLCFU27	BC0071LLCFU28	BC0071LLCFU29	BC0071LLCFU2	BC0071LLCFU30	BC0071LLCFU32	BC0071LLCFU33	BC0071LLCFU34	BC0071LLCFU35	BC0071LLCFU36	BC0071LLCFU37	BC0071LLCFU38	BC0071LLCFU39	BC0071LLCFU3	BC0071LLCFU40	BC0071LLCFU41	BC0071LLCFU42	BC0071LLCFU43	BC0071LLCFU44	BC0071LLCFU45	BC0071LLCFU46	BC0071LLCFU47	BC0071LLCFU48	BC0071LLCFU49	BC0071LLCFU4	BC0071LLCFU50	BC0071LLCFU51	BC0071LLCFU52	BC0071LLCFU53	BC0071LLCFU54	BC0071LLCFU55
AAAGGTTAACATAGTGTACGCGTTAGACCAGCTTGCTCGACGC	278	321	0	0	401	0	137	0	0	0	0	0	0	0	0	474	0	432	0	325	0	0	0	0	0	28	0	0	0	0	0	0	728	0	0	232	0	0	489	0	0	128	0	0	0	0	0	0	0
AAGGCGCACTTAGTCGTCGAAGTATTGCAAGCTGTAAGACGGC	0	0	0	0	0	380	0	0	0	0	0	0	0	0	0	0	0	0	0	0	0	0	345	0	0	0	0	0	0	0	0	0	0	0	0	0	0	0	0	0	0	0	0	0	0	0	0	0	0
AAGGATTACAAAGTGTTCGCGGTAGGACACTTTGCTGGACGGC	0	0	146	0	0	0	14	0	0	316	0	0	0	0	0	0	212	0	0	0	0	0	0	0	0	0	0	216	0	200	303	0	0	140	0	0	0	195	0	296	0	0	0	0	0	127	109	284	0
AAGGGTAACGCTGTTATCGTCATAAGGCAAAGTGAATGACGGC	0	0	0	0	0	0	17	127	0	0	0	263	0	0	0	0	0	0	238	0	0	472	0	0	0	0	291	0	241	0	0	525	0	0	0	0	0	0	0	0	0	0	0	0	0	0	0	0	226
AAGGAGTACTGAGTTATCGATATAAAGCAAGGTGGATGACGGC	0	0	0	0	0	200	0	0	0	0	0	0	0	0	0	0	0	0	0	0	0	0	334	0	0	0	0	0	0	0	0	0	0	0	0	0	0	0	0	0	0	0	0	0	0	0	0	0	0
AAGGCGTACTGGGTAATCGTCGTACATCAGTATGTATGACGGC	0	0	0	0	0	0	8	0	0	0	0	0	0	0	0	0	0	0	0	0	0	0	0	0	191	0	0	0	0	0	0	0	0	0	0	0	0	0	0	0	0	0	0	0	0	0	0	0	0
AAGGCTGACTCAGTTTGCGGTCTAGTGCATCATGGATGACGGC	0	0	0	0	0	0	44	0	275	0	0	0	0	268	0	0	0	0	0	0	0	0	0	0	0	0	0	0	0	0	0	0	0	0	313	0	0	0	0	0	0	0	0	0	0	0	0	0	0
AAATCGATAAAGTCTACGGATCCCCCGGGCTGCACGCGTCTGC	0	0	0	0	0	0	0	0	0	0	0	0	0	0	0	0	0	0	0	0	0	0	0	0	0	0	0	0	0	0	0	0	0	0	0	0	0	0	0	0	0	0	0	0	0	0	0	0	0
AAGGTGTACCGGGTTACCGCCGTAAAGCAACTTGGTAGACGGC	0	0	0	0	0	0	20	0	0	0	0	0	80	0	0	0	0	0	0	0	0	0	0	0	0	0	0	0	0	0	0	0	0	0	0	0	0	0	0	0	461	0	0	0	0	0	0	0	0
AAGGATAACTTCGTAATCGTGTAAATCAGACTGCACGACGGCC	0	0	0	0	0	0	66	0	222	0	0	0	0	183	0	0	0	0	0	0	0	0	0	0	0	0	0	0	0	0	0	0	0	0	280	0	0	0	0	0	0	0	0	0	0	0	0	0	0
AAGGACCACTACGTAATCGGGTTAATGCATCATGAAGGACGGC	0	0	0	0	0	0	0	0	0	0	0	0	0	0	0	0	0	0	0	0	0	0	0	0	0	0	0	0	0	0	0	0	0	0	0	0	0	0	0	0	0	0	0	0	89	0	0	0	0
AAGGGAGACGGTGTTCTCGGATTATATCACGTTGCGGGACGGC	0	0	0	0	0	0	0	0	0	0	0	0	0	0	0	0	0	0	0	0	590	0	0	0	0	0	0	0	0	0	0	0	0	0	0	0	418	0	0	0	0	0	0	0	0	0	0	0	0
AGGTTCACCATGTTCCCGGGGTACCGCAAGTTGTTTGACGGCC	0	0	0	0	0	0	0	0	0	0	0	0	0	0	0	0	0	0	0	0	0	0	0	0	0	0	0	0	0	0	0	0	0	0	0	0	0	0	0	0	0	0	0	358	0	0	0	0	0
AAGGCCGACCTAGTCCACGTAATACACCAGAATGTGTGACGGC	0	0	0	0	0	0	0	0	0	0	0	0	0	0	163	0	0	0	0	0	0	0	0	0	0	0	0	0	0	0	0	0	0	0	0	0	0	0	0	0	0	0	0	0	0	0	0	0	0
AAGGAGCACTCAGTTCGCGGAGTATTACAAGTTGGATGACGGC	0	0	0	0	0	0	0	0	0	0	12	0	0	0	0	0	0	0	0	0	0	0	0	0	0	0	0	0	0	0	0	0	0	0	0	0	0	0	0	0	0	0	0	0	0	0	0	0	0
AAGGGGTACCTTCTAACCGCTGTATTGCAATATGACGGACGGC	0	0	0	0	0	0	0	0	0	0	0	0	0	0	0	0	0	0	0	0	0	0	0	0	0	0	0	0	0	0	0	0	0	0	0	0	0	0	0	0	0	0	0	0	0	0	0	0	0
AAGGTTCACGATGTGATCGGCGTAAATCACCTTGACTGACGGC	0	0	0	0	0	0	0	0	0	0	0	0	0	0	0	0	0	0	0	0	0	0	0	0	0	0	0	0	0	0	0	0	0	0	0	0	0	0	0	0	0	0	0	0	0	0	0	0	0
AAGGATGACCCTGTTTCCGTAGTAGAACACAATGAACGACGGC	0	0	0	0	0	0	0	0	0	0	0	0	0	0	0	0	0	0	0	0	0	0	0	0	0	0	0	0	0	0	0	0	0	0	0	0	0	0	0	0	0	0	0	0	0	0	0	0	0
AAGGACAACTAAGTAATCGCATTATCACAATTTGGCGGACGGC	0	0	0	0	0	0	0	0	0	0	0	0	0	0	0	0	0	0	0	0	0	0	0	0	0	0	0	0	0	0	0	0	0	0	0	0	0	0	0	0	0	0	0	0	0	0	0	0	0
AAGGGTGACACTGTCTACGATCTATGACAAGTTGCGTGACGGC	0	0	0	0	0	0	4	0	0	0	0	0	0	0	0	0	0	0	0	0	0	0	0	0	0	0	0	0	0	0	0	0	0	0	0	0	0	0	0	0	0	0	0	0	0	0	0	0	0
AAGGACCACTGGGTAATCGTGATACATTTTGGAAGACGGCCAC	0	0	0	0	0	0	0	0	0	0	0	0	0	0	0	0	0	0	0	0	0	0	0	0	0	0	0	0	0	0	0	0	0	0	0	0	0	0	0	0	0	0	0	0	0	0	0	0	0
AAGGAAGACCAGGTCGGCGGCGTAAAGCATACTGCTTGACGGC	0	0	0	524	0	0	0	0	0	0	0	0	0	0	0	0	0	0	0	0	0	0	0	0	0	0	0	0	0	0	0	0	0	0	0	0	0	0	0	0	0	0	0	0	0	0	0	0	0
AAGGGTCACTCAGTAAACGCGGTACTTCATGTTGAAGGACGAC	0	0	0	0	0	0	0	0	0	0	0	0	0	0	0	0	0	0	0	0	0	0	0	0	0	0	0	0	0	0	0	0	0	0	0	0	0	0	0	0	0	0	0	0	0	0	0	0	0
AAGGTATACTGTGTACGCGTAGTATGGCAGGGTGTTCGACGGC	0	0	0	0	0	0	0	0	0	0	0	0	0	0	0	0	0	0	0	0	0	0	0	0	0	0	0	0	0	0	0	0	0	0	0	0	0	0	0	0	0	0	0	0	0	0	0	0	0
AAGGGTGACGATGTGCCCGAGCTAGATCATCCTGGTAGACGGC	0	0	0	0	0	0	0	0	0	0	0	0	0	0	0	0	0	0	0	0	0	0	0	0	0	0	0	0	0	0	0	0	0	0	0	0	0	0	0	0	0	0	0	0	0	0	0	0	0
AAGGCGGACTTTGTAACCGTCATAGGCCATAATGCCGGACGGC	0	0	0	0	0	0	0	0	0	0	0	0	0	0	0	0	0	0	0	0	0	0	0	0	0	0	0	0	0	0	0	0	0	0	0	0	0	0	0	0	0	0	0	272	0	0	0	0	0
AAGGAACACGCCGTGTCCGAACTAGCCCACATTGCAAGACGGC	0	0	0	0	0	0	0	0	0	0	0	0	0	0	0	0	0	0	0	0	0	0	0	0	0	0	0	0	0	0	0	0	0	0	0	0	0	0	0	0	0	0	0	0	0	0	0	0	0
AAGGTGCACTCAGTCTACGAACTACGCCAAACTGAAAGACGGC	0	0	0	0	0	0	0	0	0	0	0	0	0	0	0	0	0	0	0	0	0	0	0	0	0	0	0	0	0	0	0	0	0	0	0	0	0	0	0	0	0	0	0	0	0	0	0	0	0
AAGGATAACCACGTCGTCGTGTTATTACACCGTGCGTGACGGC	0	0	0	0	0	0	0	0	0	0	0	0	0	0	0	0	0	0	0	0	0	0	0	0	0	0	0	0	0	0	0	0	0	0	0	0	0	0	0	0	0	0	0	0	0	0	0	0	0
AAGGAGAACTAAGTATGCGACCTAATCCAGCTTGTGTGACGGC	0	0	0	0	0	0	0	0	0	0	0	0	0	0	0	0	0	0	0	0	0	0	0	0	0	0	0	0	0	0	0	0	0	0	0	0	0	0	0	0	0	0	0	0	0	0	0	0	0
AAGGACAACTCTGTCCTCGAATTATACCATAGTGGTCGACGGC	0	0	0	0	0	0	0	0	0	0	0	0	0	0	0	0	0	0	0	0	0	0	0	0	0	0	0	0	0	0	0	0	0	0	0	0	0	0	0	0	0	0	0	0	0	0	0	0	0
AAGGGTTACGAGGTCATCGGCATAAACCATACTGGGAGACGGC	0	0	0	0	0	0	0	0	0	0	0	0	0	0	0	0	0	0	0	0	0	0	0	0	0	0	0	0	0	0	0	0	0	0	0	0	0	0	0	0	0	0	0	0	0	0	0	0	0
AAGGGCGACATGGTGGACGGCGCTAGTACAGAGTGGCTGACGC	0	0	0	0	0	0	0	0	0	0	0	0	0	0	0	0	0	0	0	0	0	0	0	0	0	0	0	0	0	0	0	0	0	0	0	0	0	0	0	0	0	0	0	0	0	0	0	0	0
AAGGCGCACTTAGTCGTCGAAGTATTGCAAGCTGTAAGACCTC	0	0	0	0	0	5	0	0	0	0	0	0	0	0	0	0	0	0	0	0	0	0	6	0	0	0	0	0	0	0	0	0	0	0	0	0	0	0	0	0	0	0	0	0	0	0	0	0	0
AAGGTCTACACCGTTTACGTCATATATCAGAGTGAGGGACGGC	0	0	0	0	0	0	0	0	0	0	0	0	0	0	0	0	0	0	0	0	0	0	0	0	0	0	0	0	0	0	0	0	0	0	0	0	0	0	0	0	0	0	0	0	0	0	0	0	0
AAAGGTTAACATCTGTCTCTTATACACATCTGACGCTGCCGAC	4	0	0	0	0	0	0	0	0	0	0	0	0	0	0	0	0	0	0	0	0	0	0	0	0	0	0	0	0	0	0	0	4	0	0	0	0	0	0	0	0	0	0	0	0	0	0	0	0
AAAGGTTAACATAGTGTACGCGTTAGACCCTGTCTCTTATACC	0	0	0	0	0	0	0	0	0	0	0	0	0	0	0	0	0	0	0	0	0	0	0	0	0	0	0	0	0	0	0	0	0	0	0	0	0	0	0	0	0	0	0	0	0	0	0	0	0
AAGGAGTACTGAGTTATCGATATAAAGCCTGTCTCTTATACAC	0	0	0	0	0	0	0	0	0	0	0	0	0	0	0	0	0	0	0	0	0	0	0	0	0	0	0	0	0	0	0	0	0	0	0	0	0	0	0	0	0	0	0	0	0	0	0	0	0
AAGGGCTACTAACTATACGGGATACAGCATCGTGATTGACGGC	0	0	0	0	0	0	0	0	0	0	0	0	0	0	0	0	0	0	0	0	0	0	0	0	0	0	0	0	0	0	0	0	0	0	0	0	0	0	0	0	0	0	0	0	0	0	0	0	0
AAAGGTTAACATCTGTCTCTTATACACATCTCCGAGCCCACGC	0	0	0	0	0	0	0	0	0	0	0	0	0	0	0	0	0	0	0	0	0	0	0	0	0	0	0	0	0	0	0	0	5	0	0	0	0	0	8	0	0	0	0	0	0	0	0	0	0
AAGGCGCACTTAGTCGTCGAAGTATAGCAAGCTGTAAGACGGC	0	0	0	0	0	0	0	0	0	0	0	0	0	0	0	0	0	0	0	0	0	0	4	0	0	0	0	0	0	0	0	0	0	0	0	0	0	0	0	0	0	0	0	0	0	0	0	0	0
AAAGGTTAACATAGTGTACGCGCTGTCTCTTATACACATCTGC	0	0	0	0	0	0	0	0	0	0	0	0	0	0	0	0	0	0	0	0	0	0	0	0	0	0	0	0	0	0	0	0	5	0	0	0	0	0	0	0	0	0	0	0	0	0	0	0	0
AAAGGTTAACAGAGTGTACGCGTTAGACCAGCTTGCTCGACGC	0	0	0	0	0	0	0	0	0	0	0	0	0	0	0	0	0	0	0	0	0	0	0	0	0	0	0	0	0	0	0	0	7	0	0	0	0	0	0	0	0	0	0	0	0	0	0	0	0
AAGGCTAACTAGGTTCTCGCAATATGTCAAAATGTCAGACGGC	0	0	0	0	0	0	0	0	0	0	0	0	0	0	0	0	0	0	0	0	0	0	0	0	0	0	0	0	0	0	0	0	0	0	0	0	0	0	0	0	0	0	0	0	0	0	0	0	0
AAGGAACACAATGTTTTCGATATATTCCAAGATGATCGACGGC	0	0	0	0	0	0	0	0	0	0	0	0	0	0	0	0	0	0	0	0	0	0	0	0	0	0	0	0	0	0	0	0	0	0	0	0	0	0	0	0	0	0	0	0	0	0	0	0	0
AAGGGAGACACCGTGCACGTTGTATATCAATTTGTCAGACGGC	0	0	0	0	0	0	0	0	0	0	0	0	0	0	0	0	0	0	0	0	0	0	0	0	0	0	0	0	0	0	0	0	0	0	0	0	0	0	0	0	0	0	0	0	0	0	0	0	0
AAGGTCTACGACGCCCGAACTACTACACTCTGATCGACGGCCC	0	0	0	0	0	0	0	0	0	0	0	0	0	0	0	0	0	0	0	0	0	0	0	0	0	0	0	0	0	0	0	0	0	0	0	0	0	0	0	0	0	0	0	0	0	0	0	0	0
AAGGAGCACCTAGTTTGCGGCATACTCCATCTTGACCGACGGC	0	0	0	0	0	0	0	0	0	0	0	0	0	0	0	0	0	0	0	0	0	0	0	0	0	0	0	0	0	0	0	0	0	0	0	0	0	0	0	0	0	0	0	0	0	0	0	0	0
AAGGCGTACTGGGTAATCGTCGTACATCAGTATGTATGCTGTC	0	0	0	0	0	0	0	0	0	0	0	0	0	0	0	0	0	0	0	0	0	0	0	0	0	0	0	0	0	0	0	0	0	0	0	0	0	0	0	0	0	0	0	0	0	0	0	0	0
AAGGATTACAACTGTCTCTTATACACATCTCCGAGCCCACGAC	0	0	0	0	0	0	0	0	0	0	0	0	0	0	0	0	0	0	0	0	0	0	0	0	0	0	0	0	0	0	0	0	0	0	0	0	0	0	0	0	0	0	0	0	0	0	0	0	0
AAGGATTACAAAGTGTTCGCGGTAGGACCTGTCTCTTATACAC	0	0	0	0	0	0	0	0	0	0	0	0	0	0	0	0	0	0	0	0	0	0	0	0	0	0	0	0	0	0	0	0	0	0	0	0	0	0	0	0	0	0	0	0	0	0	0	0	0
AAAGGTTAACATAGTGTACGCGTTAGACCAGCTTGTTCGACGC	0	0	0	0	0	0	0	0	0	0	0	0	0	0	0	0	0	0	0	0	0	0	0	0	0	0	0	0	0	0	0	0	0	0	0	0	0	0	0	0	0	0	0	0	0	0	0	0	0
AAGGATTACACAGTGTTCGCGGTAGGACACTTTGCTGGACGGC	0	0	0	0	0	0	0	0	0	4	0	0	0	0	0	0	0	0	0	0	0	0	0	0	0	0	0	0	0	0	0	0	0	0	0	0	0	0	0	0	0	0	0	0	0	0	0	0	0
AAGGAGTACTGAGGTATCGATATAAAGCAAGGTGGATGACGGC	0	0	0	0	0	0	0	0	0	0	0	0	0	0	0	0	0	0	0	0	0	0	0	0	0	0	0	0	0	0	0	0	0	0	0	0	0	0	0	0	0	0	0	0	0	0	0	0	0
AAGGCGCACTTAGTCGTCGAAGTATTGCAAGCTGTAAGTCGGC	0	0	0	0	0	0	0	0	0	0	0	0	0	0	0	0	0	0	0	0	0	0	0	0	0	0	0	0	0	0	0	0	0	0	0	0	0	0	0	0	0	0	0	0	0	0	0	0	0
AAGGATTACAAAGTGTTCGCGGTAGGACACCTTGCTGGACGGC	0	0	0	0	0	0	0	0	0	0	0	0	0	0	0	0	0	0	0	0	0	0	0	0	0	0	0	0	0	0	0	0	0	0	0	0	0	0	0	0	0	0	0	0	0	0	0	0	0
AAGGCGTACTGGGTAATCGTCGTACATCAGTATGTATGACCTC	0	0	0	0	0	0	0	0	0	0	0	0	0	0	0	0	0	0	0	0	0	0	0	0	0	0	0	0	0	0	0	0	0	0	0	0	0	0	0	0	0	0	0	0	0	0	0	0	0
AAGGATTACAACTGTCTCTTATACACATCTGACGCTGCCGACC	0	0	0	0	0	0	0	0	0	0	0	0	0	0	0	0	0	0	0	0	0	0	0	0	0	0	0	0	0	0	0	0	0	0	0	0	0	0	0	0	0	0	0	0	0	0	0	0	0
AAGGCTGACTCAGTTTGCGGTCTAGTACATCATGGATGACGGC	0	0	0	0	0	0	0	0	0	0	0	0	0	4	0	0	0	0	0	0	0	0	0	0	0	0	0	0	0	0	0	0	0	0	0	0	0	0	0	0	0	0	0	0	0	0	0	0	0
AAGGAGTACTGAGTCTGTCTCTTATACACATCTGACGCTGCCC	0	0	0	0	0	0	0	0	0	0	0	0	0	0	0	0	0	0	0	0	0	0	0	0	0	0	0	0	0	0	0	0	0	0	0	0	0	0	0	0	0	0	0	0	0	0	0	0	0
AAGGAACACGCCGTGAACGAAGTACAACACAGTGAGAGACGGC	0	0	0	0	0	0	0	0	0	0	0	0	0	0	0	0	0	0	0	0	0	0	0	0	0	0	0	0	0	0	0	0	0	0	0	0	0	0	0	0	0	0	0	0	0	0	0	0	0
AAGGCGCACTTAGTCGTCGAAGTATTGCAACTGTCTCTTATAC	0	0	0	0	0	0	0	0	0	0	0	0	0	0	0	0	0	0	0	0	0	0	0	0	0	0	0	0	0	0	0	0	0	0	0	0	0	0	0	0	0	0	0	0	0	0	0	0	0
AAGGCGTACTGGGTAATCGTCGTACATCCTGTCTCTTATACAC	0	0	0	0	0	0	0	0	0	0	0	0	0	0	0	0	0	0	0	0	0	0	0	0	0	0	0	0	0	0	0	0	0	0	0	0	0	0	0	0	0	0	0	0	0	0	0	0	0
AAGGGATACCAGGTTTACGAAATATACCACAGTGCGCGACGGC	0	0	0	0	0	0	0	0	0	0	0	0	0	0	0	0	0	0	0	0	0	0	0	0	0	0	0	0	0	0	0	0	0	0	0	0	0	0	0	0	0	0	0	0	0	0	0	0	0
AAGGATTACAAAGTGTTCGCGGTAGGACACTTTGCTGGACCTC	0	0	0	0	0	0	0	0	0	0	0	0	0	0	0	0	0	0	0	0	0	0	0	0	0	0	0	0	0	0	0	0	0	0	0	0	0	0	0	0	0	0	0	0	0	0	0	0	0
AAAGGTTAACATAGTGTACGCGTTCTGTCTCTTATACACATCC	0	0	0	0	0	0	0	0	0	0	0	0	0	0	0	0	0	0	0	0	0	0	0	0	0	0	0	0	0	0	0	0	4	0	0	0	0	0	0	0	0	0	0	0	0	0	0	0	0
ATGGATGACCCTGTTTCCGTAATAGAACACAATGAACGACGGC	0	0	0	0	0	0	0	0	0	0	0	0	0	0	0	0	0	0	0	0	0	0	0	0	0	0	0	0	0	0	0	0	0	0	0	0	0	0	0	0	0	0	0	0	0	0	0	0	0
AAGGACCACTACGTAATCGGGTTAATGCCTGTCTCTTATACAC	0	0	0	0	0	0	0	0	0	0	0	0	0	0	0	0	0	0	0	0	0	0	0	0	0	0	0	0	0	0	0	0	0	0	0	0	0	0	0	0	0	0	0	0	0	0	0	0	0
TTCCTCATGACTCAATAGCTATATGTCGTTCCACCTACTGCCC	0	0	0	0	0	0	0	0	0	0	0	0	0	0	0	0	0	0	0	0	0	0	0	0	0	0	0	0	0	0	0	0	0	0	0	0	0	0	0	0	0	0	0	0	0	0	0	0	0
AGGTTCACCATGTTCCCGGGGTACCGCAAGTTGATTGACGGCC	0	0	0	0	0	0	0	0	0	0	0	0	0	0	0	0	0	0	0	0	0	0	0	0	0	0	0	0	0	0	0	0	0	0	0	0	0	0	0	0	0	0	0	4	0	0	0	0	0
AAGGGCTGTCTCTTATACACATCTCCGAGCCCACGAGACGGAC	0	0	0	0	0	0	0	0	0	0	0	0	0	0	0	0	0	0	0	0	0	0	0	0	0	0	0	0	0	0	0	0	0	0	0	0	0	0	0	0	0	0	0	0	0	0	0	0	0
AAGGATTACAAAGTGTTCGCGGGAGGACACTTTGCTGGACGGC	0	0	0	0	0	0	0	0	0	0	0	0	0	0	0	0	0	0	0	0	0	0	0	0	0	0	0	0	0	0	0	0	0	0	0	0	0	0	0	0	0	0	0	0	0	0	0	0	0
AAGGAGTACTGAGTGATCGATATAAAGCAAGGTGGATGACGGC	0	0	0	0	0	0	0	0	0	0	0	0	0	0	0	0	0	0	0	0	0	0	0	0	0	0	0	0	0	0	0	0	0	0	0	0	0	0	0	0	0	0	0	0	0	0	0	0	0
AAGGGTAACGCTGTTATCGTCATAAGGCAAAGTGAATGTCGGC	0	0	0	0	0	0	0	0	0	0	0	0	0	0	0	0	0	0	0	0	0	0	0	0	0	0	0	0	0	0	0	0	0	0	0	0	0	0	0	0	0	0	0	0	0	0	0	0	0
AAGGCTGACTCAGTTTGCGGTCTAGTGCATCTGTCTCTTATAC	0	0	0	0	0	0	0	0	0	0	0	0	0	0	0	0	0	0	0	0	0	0	0	0	0	0	0	0	0	0	0	0	0	0	0	0	0	0	0	0	0	0	0	0	0	0	0	0	0
AAGGAGTACTGAGTTATCGATATAAAGCAAGGGATGACGGCCC	0	0	0	0	0	0	0	0	0	0	0	0	0	0	0	0	0	0	0	0	0	0	0	0	0	0	0	0	0	0	0	0	0	0	0	0	0	0	0	0	0	0	0	0	0	0	0	0	0
AAGGCGCACTTAGTCGTCGAAGTATTGTAAGCTGTAAGACGGC	0	0	0	0	0	0	0	0	0	0	0	0	0	0	0	0	0	0	0	0	0	0	0	0	0	0	0	0	0	0	0	0	0	0	0	0	0	0	0	0	0	0	0	0	0	0	0	0	0
AAGGGAGACGGTGTTCTCGGATTATATCACGTCTGTCTCTTAC	0	0	0	0	0	0	0	0	0	0	0	0	0	0	0	0	0	0	0	0	8	0	0	0	0	0	0	0	0	0	0	0	0	0	0	0	0	0	0	0	0	0	0	0	0	0	0	0	0
AAGGACTACGAGGTGCCCGCAATAGCCCACTGTGTTAGACGGC	0	0	0	0	0	0	0	0	0	0	0	0	0	0	0	0	0	0	0	0	0	0	0	0	0	0	0	0	0	0	0	0	0	0	0	0	0	0	0	0	0	0	0	0	0	0	0	0	0
TTCCGCGTGAATCAGCAGCTTCATAACGTTCGACATTCTGCCC	0	0	0	0	0	0	0	0	0	0	0	0	0	0	0	0	0	0	0	0	0	0	0	0	0	0	0	0	0	0	0	0	0	0	0	0	0	0	0	0	0	0	0	0	0	0	0	0	0
AAGGAGTACTGAGATATCGATATAAAGCAAGGTGGATGACGGC	0	0	0	0	0	0	0	0	0	0	0	0	0	0	0	0	0	0	0	0	0	0	0	0	0	0	0	0	0	0	0	0	0	0	0	0	0	0	0	0	0	0	0	0	0	0	0	0	0
AAGACTGACTCAGTTTGCGGTCTAGTGCATCATGGATGACGGC	0	0	0	0	0	0	0	0	0	0	0	0	0	0	0	0	0	0	0	0	0	0	0	0	0	0	0	0	0	0	0	0	0	0	0	0	0	0	0	0	0	0	0	0	0	0	0	0	0
AAGGAGCACTCAGTTCGCGGAGTATTACAAGCTGTCTCTTATC	0	0	0	0	0	0	0	0	0	0	0	0	0	0	0	0	0	0	0	0	0	0	0	0	0	0	0	0	0	0	0	0	0	0	0	0	0	0	0	0	0	0	0	0	0	0	0	0	0
TTCCTCATGACTCAATAGCTATATTGCGTTCCACCTACTGCCC	0	0	0	0	0	0	0	0	0	0	0	0	0	0	0	0	0	0	0	0	0	0	0	0	0	0	0	0	0	0	0	0	0	0	0	0	0	0	0	0	0	0	0	0	0	0	0	0	0
AAAGGCTGTCTCTTATACACATCTGACGCTGCCGACGACTTAC	0	0	0	0	0	0	0	0	0	0	0	0	0	0	0	0	0	0	0	0	0	0	0	0	0	0	0	0	0	0	0	0	0	0	0	0	0	0	0	0	0	0	0	0	0	0	0	0	0
AAGGCGTACTGGGTAATCGTCGTACATCAGTATCTGTCTCTTC	0	0	0	0	0	0	0	0	0	0	0	0	0	0	0	0	0	0	0	0	0	0	0	0	0	0	0	0	0	0	0	0	0	0	0	0	0	0	0	0	0	0	0	0	0	0	0	0	0
AAGGGTAACGCTGTTATCGTCATAAGGCAAAGTGAATGACTGC	0	0	0	0	0	0	0	0	0	0	0	0	0	0	0	0	0	0	0	0	0	5	0	0	0	0	0	0	0	0	0	0	0	0	0	0	0	0	0	0	0	0	0	0	0	0	0	0	0
AAGGACAACACTGTCCTCGAATTATACCATAGTGGTCGACGGC	0	0	0	0	0	0	0	0	0	0	0	0	0	0	0	0	0	0	0	0	0	0	0	0	0	0	0	0	0	0	0	0	0	0	0	0	0	0	0	0	0	0	0	0	0	0	0	0	0
AAGGATAACCACGTCGTCGTGTTATTACACCTGTCTCTTATAC	0	0	0	0	0	0	0	0	0	0	0	0	0	0	0	0	0	0	0	0	0	0	0	0	0	0	0	0	0	0	0	0	0	0	0	0	0	0	0	0	0	0	0	0	0	0	0	0	0
AAGGGGTACCTTCTAACCGCTGTATTGCAACTGTCTCTTATAC	0	0	0	0	0	0	0	0	0	0	0	0	0	0	0	0	0	0	0	0	0	0	0	0	0	0	0	0	0	0	0	0	0	0	0	0	0	0	0	0	0	0	0	0	0	0	0	0	0
AAGGAGTACTGAGTTATCGATAAAGCAAGGTGGATGACGGCCC	0	0	0	0	0	0	0	0	0	0	0	0	0	0	0	0	0	0	0	0	0	0	0	0	0	0	0	0	0	0	0	0	0	0	0	0	0	0	0	0	0	0	0	0	0	0	0	0	0
AAGGTCTACGACGCCCGAACTACTACACTCTGATATCCAGGAC	0	0	0	0	0	0	0	0	0	0	0	0	0	0	0	0	0	0	0	0	0	0	0	0	0	0	0	0	0	0	0	0	0	0	0	0	0	0	0	0	0	0	0	0	0	0	0	0	0
AAGGAGTACTGCTGTCTCTTATACACATCTCCGAGCCCACGAC	0	0	0	0	0	0	0	0	0	0	0	0	0	0	0	0	0	0	0	0	0	0	0	0	0	0	0	0	0	0	0	0	0	0	0	0	0	0	0	0	0	0	0	0	0	0	0	0	0
AAGGCTGTCTCTTATACACATCTGACGCTGCCGACGACTTAAC	0	0	0	0	0	0	0	0	0	0	0	0	0	0	0	0	0	0	0	0	0	0	0	0	0	0	0	0	0	0	0	0	0	0	0	0	0	0	0	0	0	0	0	0	0	0	0	0	0
AAGGACAACTCTGTCCTCGAATTATACCATAGCTGTCTCTTAC	0	0	0	0	0	0	0	0	0	0	0	0	0	0	0	0	0	0	0	0	0	0	0	0	0	0	0	0	0	0	0	0	0	0	0	0	0	0	0	0	0	0	0	0	0	0	0	0	0
ATCCTCATGACTCAATAGCTATATTTCGTTCCACCTACTGCCC	0	0	0	0	0	0	0	0	0	0	0	0	0	0	0	0	0	0	0	0	0	0	0	0	0	0	0	0	0	0	0	0	0	0	0	0	0	0	0	0	0	0	0	0	0	0	0	0	0
AAGGATTACAAGTGTTCGCGGTAGGACACTTTGCTGGACGGCC	0	0	7	0	0	0	0	0	0	0	0	0	0	0	0	0	0	0	0	0	0	0	0	0	0	0	0	0	0	0	0	0	0	0	0	0	0	0	0	0	0	0	0	0	0	0	0	0	0
AAGGAAGACCAGGTCGGCGGCGTAAAGCAGAAGAACGGCATCC	0	0	0	12	0	0	0	0	0	0	0	0	0	0	0	0	0	0	0	0	0	0	0	0	0	0	0	0	0	0	0	0	0	0	0	0	0	0	0	0	0	0	0	0	0	0	0	0	0
AAGGTTCACGATGTGATCGGCGTAAATCCTGTCTCTTATACAC	0	0	0	0	0	0	0	0	0	0	0	0	0	0	0	0	0	0	0	0	0	0	0	0	0	0	0	0	0	0	0	0	0	0	0	0	0	0	0	0	0	0	0	0	0	0	0	0	0
AAGGTGTACCGGGCTGTCTCTTATACACATCTGACGCTGCCGC	0	0	0	0	0	0	0	0	0	0	0	0	0	0	0	0	0	0	0	0	0	0	0	0	0	0	0	0	0	0	0	0	0	0	0	0	0	0	0	0	0	0	0	0	0	0	0	0	0
AAGGAGCACTCAGTTCGCGGAGTATTACAACTGTCTCTTATAC	0	0	0	0	0	0	0	0	0	0	0	0	0	0	0	0	0	0	0	0	0	0	0	0	0	0	0	0	0	0	0	0	0	0	0	0	0	0	0	0	0	0	0	0	0	0	0	0	0
AAGGATGACCCTGTTTCCGTAGTAGCTGTCTCTTATACACATC	0	0	0	0	0	0	0	0	0	0	0	0	0	0	0	0	0	0	0	0	0	0	0	0	0	0	0	0	0	0	0	0	0	0	0	0	0	0	0	0	0	0	0	0	0	0	0	0	0
AAATCGATAAAGTCTACGGCTGTCTCTTATACACATCTCCGAC	0	0	0	0	0	0	0	0	0	0	0	0	0	0	0	0	0	0	0	0	0	0	0	0	0	0	0	0	0	0	0	0	0	0	0	0	0	0	0	0	0	0	0	0	0	0	0	0	0
TTCCTACTGGGACAAAGGCATCATCTTGTGTAACTTGCTGCCC	0	0	0	0	0	0	0	0	0	0	0	0	0	0	0	0	0	0	0	0	0	0	0	0	0	0	0	0	0	0	0	0	0	0	0	0	0	0	0	0	0	0	0	0	0	0	0	0	0
AAGGCTGTCTCTTATACACATCTGACGCTGCCGACGAAGCTAC	0	0	0	0	0	0	0	0	0	0	0	0	0	0	0	0	0	0	0	0	0	0	0	0	0	0	0	0	0	0	0	0	0	0	0	0	0	0	0	0	0	0	0	0	0	0	0	0	0
AAGGGTGACGATGTGCCCGAGCTAGATCATCCTGGTAGCTGTC	0	0	0	0	0	0	0	0	0	0	0	0	0	0	0	0	0	0	0	0	0	0	0	0	0	0	0	0	0	0	0	0	0	0	0	0	0	0	0	0	0	0	0	0	0	0	0	0	0
AAGGAGCACTCAGTTCGCGGAGTATTACCTGTCTCTTATACAC	0	0	0	0	0	0	0	0	0	0	0	0	0	0	0	0	0	0	0	0	0	0	0	0	0	0	0	0	0	0	0	0	0	0	0	0	0	0	0	0	0	0	0	0	0	0	0	0	0
AAGGTATACTGTGTACGCGCTGTCTCTTATACACATCTGACGC	0	0	0	0	0	0	0	0	0	0	0	0	0	0	0	0	0	0	0	0	0	0	0	0	0	0	0	0	0	0	0	0	0	0	0	0	0	0	0	0	0	0	0	0	0	0	0	0	0
AAGGGTAACGCTTTATCGTCATAAGGCAAAGTGAATGACGGCC	0	0	0	0	0	0	0	0	0	0	0	4	0	0	0	0	0	0	0	0	0	0	0	0	0	0	0	0	0	0	0	0	0	0	0	0	0	0	0	0	0	0	0	0	0	0	0	0	0
AGGTTCACCATGTTTCCCGGGGTACCGCAAGTTGTTTGACGGC	0	0	0	0	0	0	0	0	0	0	0	0	0	0	0	0	0	0	0	0	0	0	0	0	0	0	0	0	0	0	0	0	0	0	0	0	0	0	0	0	0	0	0	0	0	0	0	0	0
TTCCCAGAGAGTCATTTGCGCCATGAAGTACAACTTCCTGCTC	0	0	0	0	0	0	0	0	0	0	0	0	0	0	0	0	0	0	0	0	0	0	0	0	0	0	0	0	0	0	0	0	0	0	0	0	0	0	0	0	0	0	0	0	0	0	0	0	0
TTTCCTCGTGAGTCAAGCGCCTCATAATGTTCAACCTACTGCC	0	0	0	0	0	0	0	0	0	0	0	0	0	0	0	0	0	0	0	0	0	0	0	0	0	0	0	0	0	0	0	0	0	0	0	0	0	0	0	0	0	0	0	0	0	0	0	0	0
AAGGCTGACTCGTTTGCGGTCTAGTGCATCATGGATGACGGCC	0	0	0	0	0	0	0	0	0	0	0	0	0	0	0	0	0	0	0	0	0	0	0	0	0	0	0	0	0	0	0	0	0	0	0	0	0	0	0	0	0	0	0	0	0	0	0	0	0
[truncated: 296 more columns]

## Sheet: mouse3_BM
ID	BC003BRCFU10	BC003BRCFU11	BC003BRCFU12	BC003BRCFU13	BC003BRCFU14	BC003BRCFU15	BC003BRCFU16	BC003BRCFU17	BC003BRCFU18	BC003BRCFU19	BC003BRCFU1	BC003BRCFU20	BC003BRCFU22	BC003BRCFU23	BC003BRCFU24	BC003BRCFU25	BC003BRCFU26	BC003BRCFU27	BC003BRCFU29	BC003BRCFU2	BC003BRCFU30	BC003BRCFU31	BC003BRCFU33	BC003BRCFU34	BC003BRCFU35	BC003BRCFU36	BC003BRCFU37	BC003BRCFU38	BC003BRCFU39	BC003BRCFU3	BC003BRCFU41	BC003BRCFU42	BC003BRCFU43	BC003BRCFU45	BC003BRCFU46	BC003BRCFU47	BC003BRCFU49	BC003BRCFU4	BC003BRCFU50	BC003BRCFU51	BC003BRCFU53	BC003BRCFU54	BC003BRCFU55	BC003BRCFU57	BC003BRCFU58	BC003BRCFU59	BC003BRCFU5	BC003BRCFU60	BC003BRCFU61
AAGGAAGACATTGTCTTCGTGGTAGGTCACTGTGTTGGACGGC	0	660	0	0	423	0	17	0	5	0	0	0	0	0	13	235	0	0	0	0	0	371	0	0	12	0	0	0	347	0	0	0	47	0	0	320	0	0	145	0	0	0	172	122	71	0	0	0	0
AAGGCTAACCGAGTCTTCGATTTAAATCATCCTGAGAGACGGC	0	327	0	0	279	0	36	0	0	0	0	0	0	0	35	213	0	0	0	0	0	246	0	0	0	0	0	0	89	0	0	0	26	0	0	242	0	0	153	0	0	0	264	153	99	0	0	0	0
AAGGTCCACAAGGTAATCGCTTTAACGCAAAATGACTGACGGC	0	0	0	0	0	95	0	214	0	7	0	85	0	0	0	0	239	0	0	0	0	0	0	290	0	171	0	0	0	0	0	138	0	0	158	0	100	0	0	183	0	0	0	0	0	0	0	217	234
AAGGAGTGCGTGGTTTTCGCAATAACACATGTTGTCCGACGGC	4	0	0	607	0	54	17	6	0	81	168	119	0	0	16	0	57	0	0	0	0	0	0	11	0	53	124	30	0	76	0	0	0	120	115	0	0	194	0	63	0	141	0	0	0	160	0	36	98
AAGGTATACAGTGTAATCGGCCTAAAGCAAGCTGGCGGACGCC	163	0	0	200	0	39	15	29	0	100	210	109	0	0	24	0	168	0	0	0	0	0	0	64	0	51	138	82	0	184	0	32	0	127	140	0	67	136	0	57	0	178	0	0	0	151	0	55	77
AAGGACAACCCTGTGCTCGCTCTAAACCAGCATGTTTGACGGC	0	267	0	0	115	0	17	0	35	0	0	0	0	0	14	131	0	0	0	0	0	110	0	0	9	0	0	0	105	0	0	0	8	0	0	161	0	0	80	0	0	0	82	103	13	0	0	0	0
AAGGACTACATGGTCCTCGCGATAGTACAGATTGTCAGACGGC	0	197	0	0	150	0	19	0	0	0	0	0	0	0	6	74	0	0	0	0	0	146	0	0	5	0	0	0	113	0	0	0	7	0	0	115	0	0	80	0	0	0	116	52	48	0	0	0	0
AAGGTAAACAATGTCAGCGTAATATACCATGCTGTAAGACGGC	0	175	0	0	105	0	17	0	26	0	0	0	0	0	6	135	0	0	0	0	0	78	13	0	5	0	0	0	98	0	0	0	5	0	0	90	0	0	73	0	0	0	8	81	62	0	0	0	0
AAGGCTTACATTGTTGGCGTCGTACAGCACAGTGGGTGACGGC	0	0	0	0	0	0	0	0	0	0	0	0	0	0	4	78	0	0	0	0	0	10	7	0	4	0	0	0	76	0	0	0	0	0	0	0	0	0	7	0	0	0	36	0	13	0	0	0	0
AAGGAAGACTATGTCGGCGAATTGAGTCAGGCTGTTTGACGGC	0	0	0	0	0	0	0	0	0	0	0	0	0	0	0	0	0	0	0	0	0	0	0	0	0	0	0	0	0	0	0	0	0	0	0	0	0	0	0	0	0	0	0	0	0	0	0	0	0
AAGGACGACACAGTTATCGGGTTATAGCATAATGTGGGACGGC	0	0	0	0	0	0	0	0	0	0	0	0	0	0	4	45	0	0	0	0	0	0	0	0	0	0	0	0	0	0	0	0	10	0	0	0	0	0	0	0	0	0	0	0	0	0	0	0	0
AAGGTTCACTAAGTTTGCGGGTTATTTCAAGGTGGAAGACGGC	0	0	0	0	0	0	0	0	0	0	0	0	0	0	0	0	0	0	0	0	0	0	0	0	0	0	0	0	0	0	0	0	0	0	0	0	0	0	0	0	0	0	0	0	0	0	0	0	0
AAGGCGAACATGGTGAACGGGGTATTGCATGTTGATTGACGGC	0	0	0	0	0	0	35	0	0	0	0	0	230	0	0	0	0	207	0	108	0	0	0	0	0	0	0	0	0	0	0	0	0	0	0	0	0	0	0	0	292	0	0	0	0	0	0	0	0
AAGGCATACTTTGTTACCGAATTAAGACAATATGATCGACGGC	0	0	316	0	0	0	22	0	0	0	0	0	0	0	0	0	0	0	0	0	201	0	0	0	0	0	0	0	0	0	64	0	0	0	0	0	0	0	0	0	0	0	0	0	0	0	0	0	0
AAGGCTAACGACGTTAGCGGTTTATGACATGTTGACTGACGGC	0	0	335	0	0	0	0	0	0	0	0	0	0	0	0	0	0	0	0	0	494	0	0	0	0	0	0	0	0	0	0	0	0	0	0	0	0	0	0	0	0	0	0	0	0	0	0	0	0
AAGGTAGACGGTGTACTCGAAGTAATTCAATATGGGGGACGGC	0	0	0	0	0	0	0	0	0	0	0	0	0	0	0	0	0	0	0	0	0	0	0	0	0	0	0	0	0	0	0	0	0	0	0	0	0	0	0	0	0	0	0	0	0	0	0	0	0
AAGGGTGACATAGTAAACGACATATGTCAATTTGAATGACGGC	0	0	0	0	0	0	0	0	0	0	0	0	0	0	0	0	0	0	0	0	0	0	0	0	0	0	0	0	0	0	0	0	0	0	0	0	0	0	0	0	0	0	0	0	0	0	0	0	0
AAGGTTTACCTTGTTGTGTAAACCATCTTGATAGACGGCCAGC	0	0	0	0	0	0	0	0	0	0	0	0	0	0	0	0	0	0	121	0	0	0	0	0	0	0	0	0	0	0	0	0	0	0	0	0	0	0	0	0	0	0	0	0	0	0	0	0	0
AAGGTTCACTCCGTAATCGACATAAAACAACGTGACCGACGGC	0	0	0	0	0	0	0	0	0	0	0	0	0	0	0	0	0	0	0	0	0	0	0	0	0	0	0	0	0	0	0	0	0	0	0	0	0	0	0	0	0	0	0	0	0	0	0	0	0
AAGGAGGACTCTGTTTTCGGAGTATTACATACTGGTTGACGGC	0	0	0	0	0	0	0	0	0	0	0	0	0	0	0	0	0	0	0	0	0	0	0	0	0	0	0	0	0	0	0	0	0	0	0	0	0	0	0	0	0	0	0	0	0	0	0	0	0
AAGGACAACTGTGTATCCGAATTAAGCCAAGGTGCCCGACGGC	0	0	0	0	0	0	19	0	0	0	0	0	0	0	0	0	0	0	0	0	0	0	0	0	0	0	0	0	0	0	102	0	0	0	0	0	0	0	0	0	0	0	0	0	0	0	0	0	0
AAGGCTGACCGTGTAATCGTATTAGACCATGCTGAAAGACGGC	0	62	0	0	208	0	6	0	0	0	0	0	0	0	0	0	0	0	0	0	0	0	0	0	0	0	0	0	0	0	0	0	0	0	0	0	0	0	0	0	0	0	0	86	0	0	0	0	0
AAGGGATACGTTGTAATCGCTTTACGTCATATTGCTAGACGCC	0	0	0	0	0	0	24	0	0	0	0	0	0	0	0	0	0	0	0	0	0	0	0	0	0	0	0	0	0	0	142	0	0	0	0	0	0	0	0	0	0	0	0	0	0	0	0	0	0
[truncated: 260 more columns]

## Sheet: mouse1_top90perPB
ID	['BC003_AL_Plt_wk12_plt1_BC_H.csv'	'BC003_AL_2_Plt_wk11_plt1_BC_H.csv'	'BC003_AL_Plt_wk28_plt1_BC_H.csv'	'BC003_AL_2_Plt_wk28_plt1_BC_H.csv'	'BC003_AL_Mac_wk12_plt1_BC_H.csv'	'BC003_AL_2_Mac_wk12_plt1_BC_H.csv'	'BC003_AL_Mac_wk28_plt1_BC_H.csv'	'BC003_AL_2_Mac_wk28_plt1_BC_H.csv'	'BC003_AL_Ery_wk12_plt1_BC_H.csv'	'BC003_AL_2_Ery_wk12_plt1_BC_H.csv'	'BC003_AL_Ery_wk28_plt1_BC_H.csv'	'BC003_AL_2_Ery_wk28_plt1_BC_H.csv'	'BC003_AL_Bcells_wk12_plt1_BC_H.csv'	'BC003_AL_2_Bcells_wk12_plt1_BC_H.csv'	'BC003_AL_Bcells_wk28_plt1_BC_H.csv'	'BC003_AL_2_Bcells_wk28_plt1_BC_H.csv'
AAGGCGCACAGAGTGGACGGTATACCACATAGTGTTAGACGGC	113.1	96.9	131.5	122.5	298.8	317.6	382.6	389.6	252.3	247.8	279.2	316.6	106.9	123.7	378.9	358.1
AAGGGCCACACTGTGTTCGATTTACCTCAGAATGATGGACGGC	256.2	208.2	294.5	333.6	146.4	133.5	158.4	203.9	166.2	147.1	177.8	159	184.9	189.1	357.1	374.6
AAGGATGACCACGTGATCGAACTAAACCAGGATGTAAGACGGC	65.1	33.9	55	42.8	71.6	92.4	138.4	128.5	158.8	148.3	211.7	184.6	80.2	59.2	45.7	58
AAGGGATACTAAGTAATCGTATTAGTACACAATGGACGACGGC	96.1	54.2	152.4	104.7	69.9	79.4	35.9	61.9	66	57.6	35.4	36.9	78.8	55.9	103.3	85.2
AAGGAGTACCAGGTGTCCGGGTTAGTGCAGTTTGTGTGACGGC	49.1	37.8	47.4	39.7	87.9	90.7	86.2	74.4	43.1	55.8	70.3	84.3	59.6	45.2	15	17.3
AAGGTGCACGTTGTGATCGCCGTAGCTCAGAGTGAGAGACGGC	0.1	10.4	21	11.8	45.5	18.5	76.2	30.2	23.9	20	41.7	47	10.5	2.9	43.9	33.9
AAGGACAACCCTGTGCTCGCTCTAAACCAGCATGTTTGACGGC	101.2	132.7	83.5	39.7	5.5	9.7	3.5	5.6	49.8	55.1	29.5	25.5	0	0	0	1.3
AAAGGCGACGCCGTACCCGTGATACACCAACCTGTCCGACGGC	0	3.1	6.1	0	10.4	0	0	0	0.7	0	0	0	185.1	233.1	19.2	22.3
AAGGCCGACCAAGTGTTCGAAGTAGTGCAGCATGCAAGACGGC	0	0	0	7.8	0	0	0	0	2.1	1.6	0	0	207.1	176.2	12.9	21.2
AAGGATGACGGAGTATTCGCTTTACCTCACTCTGTGAGACGGC	57	62.2	6.2	17.2	35.4	19.6	0	0	29.6	27.6	8.1	11.9	0	3.6	1.4	0
AAGGCGGACCCTGTTGACGCGTTAGGTCAACCTGGCGGACGGC	0	32.4	26.5	8.8	18.2	24.5	22	5.9	18.6	14.9	22.6	22.9	0	6.6	1.6	3
AAGGAAAACCAGGTTGACGTTGTAAGCCACCATGACTGACGGC	8.7	18.4	4.1	88.9	21.7	9.9	3.6	5.2	21.1	15.6	20.5	7.4	1.9	7.2	1.1	1.9
AAGGTCCACATGGTTAACGAGATACCTCACATTGGGCGACGGC	0	12.3	1.7	4.2	13.2	45	3.6	7.4	30	26.1	5.7	8.1	14.9	7.9	0	1.4
AAGGACTACGAGGTGCCCGCAATAGCCCACTGTGTTAGACGGC	23.4	46.2	0	0	31.2	24.3	3.5	5.5	19.7	25.6	5.6	3.6	0	5.5	0	0
AAGGGGTACTTCGTGATCGTGGTAAATCAAGGTGGGCGACGGC	4.7	5.8	23.1	21.6	22.3	19.2	26	25.9	3.6	8	6	9.4	9.8	5.7	1.2	2.4
AAGGCCGACATAGTTAACGTTATACATCAAACTGAACGACGGC	0	4.6	13.5	12.9	0	3.8	20.7	10	2.5	1	24.3	26.4	19.2	4.7	0.8	0
AAGGTGTACGACGTAAGCGCAATAACACAGGCTGGATGACGGC	56.3	37.6	0	3.2	16.5	17.4	0	0	6.4	18.7	3	2.8	5	2.8	0.8	2.5
AAGGTCAACGAGGTATACGTTCTATTTCATTTTGGTTGACGGC	31.7	44.7	19.4	17.7	5.1	8.6	3.2	0	12.6	9.3	9.8	7.2	0	0	0	0
AAGGCCCACGCTGTAGCCGAAATAGCACATGATGATAGCCGGC	26.5	22.4	9.5	31.1	10.6	2.6	0	0	10	12.9	6.7	2.6	0	0	0	0
AAGGGGAACGCAGTGTTCGTATAATTCAAATTGATTGACGGCC	0.1	0	0	0	25.5	14.7	16	25	0	0	0	0	0	19.5	9.4	8.9
AAGGGATACTCTGTTTTCGCAATAGCACAAAATGATTGACGGC	0	6.1	29.9	27.2	5.4	1.4	6.7	5.1	0.8	1.4	12.3	10.9	0	0	2.6	1.2
AAGGTATACTAAGTAAACGAGTTATACCAAGCTGTATGACGGC	17.3	24.1	15.6	0	18	21.9	1.6	0	3.6	4.1	0.1	0.9	4.1	5	0	0
AAGGACTACAGCGTATTCGATGTATAGCAACCTGCTCGACGGC	20.9	16.5	19.7	19.8	5.9	3.1	0	0	6.7	9.8	2.6	2.7	0	0	0	0
AAGGCTTACATGGTATTCGACTTAGTCCAATTTGTCCGACGGC	0	5.3	0	4	16.7	8	10.5	5.2	5	4.8	1.8	3.1	10.8	5.1	0.6	2.5
AAGGGAGACCTAGTCCACGTATTAGCTCACACTGCGCGACGGC	7.6	0	0	0	0	0	0	0	12.4	18.1	6.1	7.4	0	8.4	0	2.5
AAGGAAAACATCGTTTTCGTTTTAAAGCAACGTGAGAGACGGC	12.1	51.9	4	21.8	0	2.8	0	0	7.4	6.2	0.8	0.8	0	0	0	0
AAGGACCACCCAGTTTACGGCCTAGCTCAGATTTGAGACGGCC	22.9	8.9	30	3.8	4.8	2.6	1.5	0	6.4	5.5	1.5	1.8	0	0	0	0
AAGGTGTACGTAGTATACGGAATAATGCATAGTGGGTGACGGC	10.2	0	0	0	2.2	13.9	0	5.6	7.4	11.7	5.6	4.3	0	2.2	0	0
AAGGTCAACCGTGTCGACGTGGTATCGCATTGTGTTTGACGGC	9	0.8	0	15	2.7	2.9	0	5.1	8.7	16.1	4.2	4.3	0	0	0.6	0
AAGGATAACTGGGTTACCGGAATATGACAAGCTGAGCGACGGC	10.7	4.7	0	0	2.9	7.1	0	0	8.7	10.5	0	0.2	7.1	17.3	0.6	0.5
AAGGACCACATCGTAAACGTCATACATCATAATGACCGACGGC	0	11.7	5.4	0	0	2	0	0	6.6	10.7	3.5	3.6	9	7.6	0	0
AAGGTTAACACAGTATGCGATTTAACACACCATGCCAGACGGC	0	6.1	0	0	5.8	2.9	0	0	9.3	8.2	3.5	4	4.9	5.6	3.2	1.2

[truncated: 10 more sheets: mouse2_top90perPB, mouse3_top90perPB, mouse4_top90perPB, mouse5_top90perPB, mouse6_top90perPB, mouse7_top90perPB, mouse8_top90perPB, mouse9_top90perPB_BM, mouse10_top90perPB_BM, mouse11_top90perPB_BM]
