# Supplementary material for: Panhematopoietic RNA barcoding enables kinetic measurements of nucleate and anucleate lineages and the activation of myeloid clones following acute platelet depletion
Source: Genome Biol. 2023 Jun 27;24:152. doi: 10.1186/s13059-023-02976-z (PMC10294477; doi:10.1186/s13059-023-02976-z)
Supplement: Supplementary file 5 — Additional file 5: Table S3. Pearson correlation between barcode composition in peripheral blood lineages. Pearson correlation coefficient and p value for plots in Figure 2F-I, 4B-E, 6B-D calculated using corrplot r package. [file 13059_2023_2976_MOESM5_ESM.xlsx]

## Sheet: mouse1-4
mouse1
r-Pearson correlation
	Bcells_wk12	Plt_wk12	Plt_wk28	Bcells_wk28	Mac_wk12	Mac_wk28	Ery_wk12	Ery_wk28
Bcells_wk12	1	0.42	0.52	0.59	0.44	0.45	0.45	0.46
Plt_wk12	0.42	1	0.91	0.79	0.62	0.59	0.72	0.63
Plt_wk28	0.52	0.91	1	0.86	0.65	0.64	0.72	0.66
Bcells_wk28	0.59	0.79	0.86	1	0.89	0.89	0.87	0.84
Mac_wk12	0.44	0.62	0.65	0.89	1	0.98	0.93	0.92
Mac_wk28	0.45	0.59	0.64	0.89	0.98	1	0.95	0.96
Ery_wk12	0.45	0.72	0.72	0.87	0.93	0.95	1	0.98
Ery_wk28	0.46	0.63	0.66	0.84	0.92	0.96	0.98	1
p_val
	Bcells_wk12	Plt_wk12	Plt_wk28	Bcells_wk28	Mac_wk12	Mac_wk28	Ery_wk12	Ery_wk28
Bcells_wk12	0	0.016	0.0022	0.00038	0.012	0.0089	0.0091	0.0088
Plt_wk12	0.016	0	2.6e-13	9.3e-08	0.00016	0.00036	3.2e-06	9.8e-05
Plt_wk28	0.0022	2.6e-13	0	1.7e-10	5.2e-05	7.1e-05	3.7e-06	3.6e-05
Bcells_wk28	0.00038	9.3e-08	1.7e-10	0	1.5e-11	6.4e-12	6.2e-11	1.5e-09
Mac_wk12	0.012	0.00016	5.2e-05	1.5e-11	0	4.3e-22	6.2e-15	1e-13
Mac_wk28	0.0089	0.00036	7.1e-05	6.4e-12	4.3e-22	0	2.3e-16	3e-18
Ery_wk12	0.0091	3.2e-06	3.7e-06	6.2e-11	6.2e-15	2.3e-16	0	8.1e-22
Ery_wk28	0.0088	9.8e-05	3.6e-05	1.5e-09	1e-13	3e-18	8.1e-22	0
mouse2
r-Pearson correlation
	Mac_wk28	Mac_wk12	Bcells_wk28	Ery_wk12	Ery_wk28	Bcells_wk12	Plt_wk12	Plt_wk28
Mac_wk28	1	0.36	0.44	0.24	0.49	0.14	0.22	0.22
Mac_wk12	0.36	1	0.67	0.57	0.61	0.2	0.27	0.22
Bcells_wk28	0.44	0.67	1	0.72	0.7	0.42	-0.0053	0.13
Ery_wk12	0.24	0.57	0.72	1	0.88	0.044	0.097	0.24
Ery_wk28	0.49	0.61	0.7	0.88	1	0.04	0.14	0.28
Bcells_wk12	0.14	0.2	0.42	0.044	0.04	1	0.085	0.096
Plt_wk12	0.22	0.27	-0.0053	0.097	0.14	0.085	1	0.91
Plt_wk28	0.22	0.22	0.13	0.24	0.28	0.096	0.91	1
p_val
	Mac_wk28	Mac_wk12	Bcells_wk28	Ery_wk12	Ery_wk28	Bcells_wk12	Plt_wk12	Plt_wk28
Mac_wk28	0	0.025	0.0053	0.14	0.0015	0.4	0.18	0.17
Mac_wk12	0.025	0	2.4e-06	0.00015	3.6e-05	0.22	0.091	0.17
Bcells_wk28	0.0053	2.4e-06	0	2.6e-07	6.6e-07	0.0082	0.97	0.42
Ery_wk12	0.14	0.00015	2.6e-07	0	1.4e-13	0.79	0.56	0.15
Ery_wk28	0.0015	3.6e-05	6.6e-07	1.4e-13	0	0.81	0.4	0.082
Bcells_wk12	0.4	0.22	0.0082	0.79	0.81	0	0.61	0.56
Plt_wk12	0.18	0.091	0.97	0.56	0.4	0.61	0	1.4e-15
Plt_wk28	0.17	0.17	0.42	0.15	0.082	0.56	1.4e-15	0
mouse3
r-Pearson correlation
	Bcells_wk12	Bcells_wk28	Plt_wk12	Plt_wk28	Ery_wk28	Ery_wk12	Mac_wk12	Mac_wk28
Bcells_wk12	1	0.86	0.56	0.44	0.46	0.56	0.64	0.57
Bcells_wk28	0.86	1	0.72	0.64	0.63	0.69	0.77	0.73
Plt_wk12	0.56	0.72	1	0.87	0.8	0.82	0.87	0.84
Plt_wk28	0.44	0.64	0.87	1	0.96	0.86	0.83	0.91
Ery_wk28	0.46	0.63	0.8	0.96	1	0.93	0.85	0.93
Ery_wk12	0.56	0.69	0.82	0.86	0.93	1	0.9	0.87
Mac_wk12	0.64	0.77	0.87	0.83	0.85	0.9	1	0.95
Mac_wk28	0.57	0.73	0.84	0.91	0.93	0.87	0.95	1
p_val
	Bcells_wk12	Bcells_wk28	Plt_wk12	Plt_wk28	Ery_wk28	Ery_wk12	Mac_wk12	Mac_wk28
Bcells_wk12	0	8.5e-09	0.0023	0.02	0.017	0.0023	0.00031	0.0021
Bcells_wk28	8.5e-09	0	1.9e-05	0.00029	0.00039	7e-05	2.1e-06	1.6e-05
Plt_wk12	0.0023	1.9e-05	0	2.5e-09	7.1e-07	2e-07	3.5e-09	4.8e-08
Plt_wk28	0.02	0.00029	2.5e-09	0	2.9e-15	6.7e-09	1e-07	4.7e-11
Ery_wk28	0.017	0.00039	7.1e-07	2.9e-15	0	3.8e-12	1.8e-08	2.5e-12
Ery_wk12	0.0023	7e-05	2e-07	6.7e-09	3.8e-12	0	1.6e-10	2.7e-09
Mac_wk12	0.00031	2.1e-06	3.5e-09	1e-07	1.8e-08	1.6e-10	0	1.2e-13
Mac_wk28	0.0021	1.6e-05	4.8e-08	4.7e-11	2.5e-12	2.7e-09	1.2e-13	0
mouse4
r-Pearson correlation
	Bcells_wk12	Bcells_wk28	Mac_wk12	Ery_wk12	Mac_wk28	Ery_wk28	Plt_wk12	Plt_wk28
Bcells_wk12	1	0.71	0.53	0.11	-0.044	-0.13	-0.1	-0.15
Bcells_wk28	0.71	1	0.69	0.34	0.22	0.12	0.13	0.086
Mac_wk12	0.53	0.69	1	0.85	0.74	0.68	0.7	0.65
Ery_wk12	0.11	0.34	0.85	1	0.98	0.96	0.97	0.95
Mac_wk28	-0.044	0.22	0.74	0.98	1	0.99	0.99	0.99
Ery_wk28	-0.13	0.12	0.68	0.96	0.99	1	1	1
Plt_wk12	-0.1	0.13	0.7	0.97	0.99	1	1	1
Plt_wk28	-0.15	0.086	0.65	0.95	0.99	1	1	1
p_val
	Bcells_wk12	Bcells_wk28	Mac_wk12	Ery_wk12	Mac_wk28	Ery_wk28	Plt_wk12	Plt_wk28
Bcells_wk12	0	0.0097	0.077	0.73	0.89	0.7	0.75	0.64
Bcells_wk28	0.0097	0	0.014	0.27	0.49	0.7	0.69	0.79
Mac_wk12	0.077	0.014	0	0.00053	0.0058	0.016	0.011	0.021
Ery_wk12	0.73	0.27	0.00053	0	6.3e-08	8.3e-07	3.5e-07	2.2e-06
Mac_wk28	0.89	0.49	0.0058	6.3e-08	0	1.2e-10	3.4e-10	2.4e-09
Ery_wk28	0.7	0.7	0.016	8.3e-07	1.2e-10	0	1.9e-13	7.8e-15
Plt_wk12	0.75	0.69	0.011	3.5e-07	3.4e-10	1.9e-13	0	5.6e-13
Plt_wk28	0.64	0.79	0.021	2.2e-06	2.4e-09	7.8e-15	5.6e-13	0

## Sheet: mouse5-8
mouse_5
$r
	Ery_wk12	Ery_wk20	Ery_wk28	Mac_wk12	Mac_wk20	Plt_wk28	Plt_wk12	Plt_wk20	Mac_wk28	Bcells_wk12	Bcells_wk20	Bcells_wk28
Ery_wk12	1	0.86	0.84	0.79	0.6	0.15	0.04	0.55	-0.26	-0.056	0.071	0.16
Ery_wk20	0.86	1	0.9	0.69	0.73	0.25	0.013	0.52	-0.21	-0.13	0.1	0.21
Ery_wk28	0.84	0.9	1	0.76	0.76	0.39	0.033	0.64	-0.21	-0.15	0.14	0.24
Mac_wk12	0.79	0.69	0.76	1	0.76	0.22	0.19	0.6	-0.23	-0.16	0.19	0.25
Mac_wk20	0.6	0.73	0.76	0.76	1	0.28	0.013	0.46	-0.18	-0.15	0.33	0.34
Plt_wk28	0.15	0.25	0.39	0.22	0.28	1	0.29	0.61	-0.31	-0.24	-0.04	0.015
Plt_wk12	0.04	0.013	0.033	0.19	0.013	0.29	1	0.62	-0.12	-0.11	0.21	0.3
Plt_wk20	0.55	0.52	0.64	0.6	0.46	0.61	0.62	1	-0.33	-0.2	0.11	0.17
Mac_wk28	-0.26	-0.21	-0.21	-0.23	-0.18	-0.31	-0.12	-0.33	1	-0.085	0.0016	0.047
Bcells_wk12	-0.056	-0.13	-0.15	-0.16	-0.15	-0.24	-0.11	-0.2	-0.085	1	0.39	0.11
Bcells_wk20	0.071	0.1	0.14	0.19	0.33	-0.04	0.21	0.11	0.0016	0.39	1	0.8
Bcells_wk28	0.16	0.21	0.24	0.25	0.34	0.015	0.3	0.17	0.047	0.11	0.8	1
$p
	Ery_wk12	Ery_wk20	Ery_wk28	Mac_wk12	Mac_wk20	Plt_wk28	Plt_wk12	Plt_wk20	Mac_wk28	Bcells_wk12	Bcells_wk20	Bcells_wk28
Ery_wk12	0	2.3e-14	3.1e-13	5.9e-11	1.3e-05	0.31	0.79	7.2e-05	0.079	0.71	0.64	0.28
Ery_wk20	2.3e-14	0	1.5e-17	1.1e-07	8.3e-09	0.092	0.93	0.00021	0.16	0.39	0.49	0.17
Ery_wk28	3.1e-13	1.5e-17	0	6.7e-10	7.1e-10	0.0073	0.83	2e-06	0.16	0.32	0.35	0.12
Mac_wk12	5.9e-11	1.1e-07	6.7e-10	0	1.1e-09	0.14	0.2	1.1e-05	0.12	0.27	0.22	0.096
Mac_wk20	1.3e-05	8.3e-09	7.1e-10	1.1e-09	0	0.06	0.93	0.0014	0.24	0.32	0.027	0.019
Plt_wk28	0.31	0.092	0.0073	0.14	0.06	0	0.053	8.3e-06	0.039	0.11	0.79	0.92
Plt_wk12	0.79	0.93	0.83	0.2	0.93	0.053	0	4.3e-06	0.41	0.49	0.15	0.046
Plt_wk20	7.2e-05	0.00021	2e-06	1.1e-05	0.0014	8.3e-06	4.3e-06	0	0.027	0.19	0.47	0.27
Mac_wk28	0.079	0.16	0.16	0.12	0.24	0.039	0.41	0.027	0	0.57	0.99	0.76
Bcells_wk12	0.71	0.39	0.32	0.27	0.32	0.11	0.49	0.19	0.57	0	0.0072	0.46
Bcells_wk20	0.64	0.49	0.35	0.22	0.027	0.79	0.15	0.47	0.99	0.0072	0	2.7e-11
Bcells_wk28	0.28	0.17	0.12	0.096	0.019	0.92	0.046	0.27	0.76	0.46	2.7e-11	0
mouse_6
$r
	Mac_wk28	Plt_wk12	Plt_wk28	Ery_wk12	Plt_wk20	Ery_wk20	Ery_wk28	Mac_wk12	Mac_wk20	Bcells_wk12	Bcells_wk20	Bcells_wk28
Mac_wk28	1	0.58	0.43	-0.097	0.1	-0.068	0.043	-0.12	0.14	0.016	-0.016	-0.082
Plt_wk12	0.58	1	0.77	0.26	0.48	0.3	0.38	-0.051	0.35	0.12	0.076	0.0037
Plt_wk28	0.43	0.77	1	0.58	0.79	0.63	0.77	0.14	0.43	0.22	0.17	0.14
Ery_wk12	-0.097	0.26	0.58	1	0.82	0.87	0.8	0.45	0.43	0.4	0.3	0.34
Plt_wk20	0.1	0.48	0.79	0.82	1	0.85	0.84	0.24	0.39	0.31	0.24	0.27
Ery_wk20	-0.068	0.3	0.63	0.87	0.85	1	0.92	0.11	0.33	0.24	0.18	0.22
Ery_wk28	0.043	0.38	0.77	0.8	0.84	0.92	1	0.15	0.27	0.15	0.099	0.12
Mac_wk12	-0.12	-0.051	0.14	0.45	0.24	0.11	0.15	1	0.19	0.2	0.17	0.19
Mac_wk20	0.14	0.35	0.43	0.43	0.39	0.33	0.27	0.19	1	0.73	0.75	0.74
Bcells_wk12	0.016	0.12	0.22	0.4	0.31	0.24	0.15	0.2	0.73	1	0.81	0.89
Bcells_wk20	-0.016	0.076	0.17	0.3	0.24	0.18	0.099	0.17	0.75	0.81	1	0.94
Bcells_wk28	-0.082	0.0037	0.14	0.34	0.27	0.22	0.12	0.19	0.74	0.89	0.94	1
$p
	Mac_wk28	Plt_wk12	Plt_wk28	Ery_wk12	Plt_wk20	Ery_wk20	Ery_wk28	Mac_wk12	Mac_wk20	Bcells_wk12	Bcells_wk20	Bcells_wk28
Mac_wk28	0	0.00014	0.0075	0.56	0.54	0.68	0.8	0.48	0.4	0.92	0.93	0.62
Plt_wk12	0.00014	0	1.8e-08	0.11	0.0024	0.07	0.02	0.76	0.031	0.46	0.65	0.98
Plt_wk28	0.0075	1.8e-08	0	0.00013	3.5e-09	2.5e-05	1.1e-08	0.39	0.0077	0.19	0.29	0.42
Ery_wk12	0.56	0.11	0.00013	0	2.7e-10	1.6e-12	2.1e-09	0.0046	0.0074	0.012	0.068	0.034
Plt_wk20	0.54	0.0024	3.5e-09	2.7e-10	0	8.8e-12	6.3e-11	0.15	0.016	0.059	0.14	0.098
Ery_wk20	0.68	0.07	2.5e-05	1.6e-12	8.8e-12	0	8.7e-16	0.5	0.044	0.14	0.27	0.19
Ery_wk28	0.8	0.02	1.1e-08	2.1e-09	6.3e-11	8.7e-16	0	0.36	0.1	0.38	0.55	0.49
Mac_wk12	0.48	0.76	0.39	0.0046	0.15	0.5	0.36	0	0.26	0.23	0.3	0.24
Mac_wk20	0.4	0.031	0.0077	0.0074	0.016	0.044	0.1	0.26	0	2.4e-07	5.3e-08	1.5e-07
Bcells_wk12	0.92	0.46	0.19	0.012	0.059	0.14	0.38	0.23	2.4e-07	0	9.1e-10	5.1e-14
Bcells_wk20	0.93	0.65	0.29	0.068	0.14	0.27	0.55	0.3	5.3e-08	9.1e-10	0	8.2e-19
Bcells_wk28	0.62	0.98	0.42	0.034	0.098	0.19	0.49	0.24	1.5e-07	5.1e-14	8.2e-19	0
mouse_7
$r
	Plt_wk12	Mac_wk28	Bcells_wk28	Bcells_wk12	Bcells_wk20	Plt_wk20	Plt_wk28	Mac_wk12	Mac_wk20	Ery_wk12	Ery_wk20	Ery_wk28
Plt_wk12	1	0.3	0.12	0.21	0.24	0.12	0.35	0.068	-0.034	0.1	0.067	-0.022
Mac_wk28	0.3	1	-0.22	-0.12	-0.18	-0.16	0.022	-0.21	-0.17	-0.26	-0.22	-0.2
Bcells_wk28	0.12	-0.22	1	0.73	0.86	0.42	0.14	0.65	0.58	0.7	0.64	0.59
Bcells_wk12	0.21	-0.12	0.73	1	0.89	0.26	-0.00021	0.45	0.072	0.6	0.36	0.27
Bcells_wk20	0.24	-0.18	0.86	0.89	1	0.36	0.13	0.54	0.3	0.74	0.56	0.45
Plt_wk20	0.12	-0.16	0.42	0.26	0.36	1	0.82	0.36	0.66	0.69	0.8	0.79
Plt_wk28	0.35	0.022	0.14	-0.00021	0.13	0.82	1	0.083	0.43	0.39	0.51	0.51
Mac_wk12	0.068	-0.21	0.65	0.45	0.54	0.36	0.083	1	0.57	0.59	0.48	0.47
Mac_wk20	-0.034	-0.17	0.58	0.072	0.3	0.66	0.43	0.57	1	0.64	0.8	0.87
Ery_wk12	0.1	-0.26	0.7	0.6	0.74	0.69	0.39	0.59	0.64	1	0.89	0.84
Ery_wk20	0.067	-0.22	0.64	0.36	0.56	0.8	0.51	0.48	0.8	0.89	1	0.96
Ery_wk28	-0.022	-0.2	0.59	0.27	0.45	0.79	0.51	0.47	0.87	0.84	0.96	1
$p
	Plt_wk12	Mac_wk28	Bcells_wk28	Bcells_wk12	Bcells_wk20	Plt_wk20	Plt_wk28	Mac_wk12	Mac_wk20	Ery_wk12	Ery_wk20	Ery_wk28
Plt_wk12	0	0.064	0.46	0.2	0.14	0.46	0.026	0.68	0.83	0.54	0.68	0.89
Mac_wk28	0.064	0	0.17	0.44	0.27	0.33	0.89	0.2	0.3	0.11	0.17	0.22
Bcells_wk28	0.46	0.17	0	8.9e-08	2.1e-12	0.0066	0.4	4.6e-06	0.0001	4.9e-07	7.1e-06	5.7e-05
Bcells_wk12	0.2	0.44	8.9e-08	0	1.1e-14	0.11	1	0.0038	0.66	4.8e-05	0.022	0.086
Bcells_wk20	0.14	0.27	2.1e-12	1.1e-14	0	0.022	0.43	0.00029	0.056	5e-08	0.00017	0.0036
Plt_wk20	0.46	0.33	0.0066	0.11	0.022	0	1.4e-10	0.023	3.6e-06	6.5e-07	6.3e-10	1.2e-09
Plt_wk28	0.026	0.89	0.4	1	0.43	1.4e-10	0	0.61	0.0057	0.012	0.00069	0.00067
Mac_wk12	0.68	0.2	4.6e-06	0.0038	0.00029	0.023	0.61	0	0.00011	6.2e-05	0.0018	0.002
Mac_wk20	0.83	0.3	0.0001	0.66	0.056	3.6e-06	0.0057	0.00011	0	9e-06	4.4e-10	2.4e-13
Ery_wk12	0.54	0.11	4.9e-07	4.8e-05	5e-08	6.5e-07	0.012	6.2e-05	9e-06	0	1.6e-14	7.3e-12
Ery_wk20	0.68	0.17	7.1e-06	0.022	0.00017	6.3e-10	0.00069	0.0018	4.4e-10	1.6e-14	0	5.7e-23
Ery_wk28	0.89	0.22	5.7e-05	0.086	0.0036	1.2e-09	0.00067	0.002	2.4e-13	7.3e-12	5.7e-23	0
mouse_8
$r
	Bcells_wk12	Plt_wk20	Plt_wk28	Plt_wk12	Ery_wk12	Mac_wk20	Ery_wk20	Ery_wk28	Mac_wk28	Bcells_wk20	Mac_wk12	Bcells_wk28
Bcells_wk12	1	-0.24	-0.27	-0.084	-0.17	-0.23	-0.21	-0.23	-0.022	0.38	0.1	0.31
Plt_wk20	-0.24	1	0.82	0.61	0.59	0.52	0.56	0.62	0.18	0.27	0.6	0.48
Plt_wk28	-0.27	0.82	1	0.43	0.45	0.5	0.47	0.53	0.092	0.14	0.44	0.34
Plt_wk12	-0.084	0.61	0.43	1	0.74	0.67	0.68	0.77	0.52	0.29	0.75	0.55
Ery_wk12	-0.17	0.59	0.45	0.74	1	0.79	0.87	0.91	0.17	0.28	0.73	0.53
Mac_wk20	-0.23	0.52	0.5	0.67	0.79	1	0.91	0.93	0.12	0.16	0.79	0.44
Ery_wk20	-0.21	0.56	0.47	0.68	0.87	0.91	1	0.97	0.06	0.12	0.7	0.38
Ery_wk28	-0.23	0.62	0.53	0.77	0.91	0.93	0.97	1	0.17	0.22	0.78	0.51
Mac_wk28	-0.022	0.18	0.092	0.52	0.17	0.12	0.06	0.17	1	0.17	0.34	0.26
Bcells_wk20	0.38	0.27	0.14	0.29	0.28	0.16	0.12	0.22	0.17	1	0.49	0.76
Mac_wk12	0.1	0.6	0.44	0.75	0.73	0.79	0.7	0.78	0.34	0.49	1	0.77
Bcells_wk28	0.31	0.48	0.34	0.55	0.53	0.44	0.38	0.51	0.26	0.76	0.77	1
$p
	Bcells_wk12	Plt_wk20	Plt_wk28	Plt_wk12	Ery_wk12	Mac_wk20	Ery_wk20	Ery_wk28	Mac_wk28	Bcells_wk20	Mac_wk12	Bcells_wk28
Bcells_wk12	0	0.19	0.14	0.65	0.34	0.2	0.25	0.2	0.9	0.032	0.57	0.087
Plt_wk20	0.19	0	1.3e-08	0.00018	0.00039	0.0024	0.00088	0.00014	0.33	0.13	0.00026	0.0056
Plt_wk28	0.14	1.3e-08	0	0.014	0.01	0.0032	0.0073	0.0018	0.62	0.46	0.011	0.057
Plt_wk12	0.65	0.00018	0.014	0	1.1e-06	2.4e-05	1.9e-05	2.3e-07	0.0025	0.1	8.8e-07	0.0012
Ery_wk12	0.34	0.00039	0.01	1.1e-06	0	5.6e-08	8e-11	4.5e-13	0.36	0.12	2.3e-06	0.002
Mac_wk20	0.2	0.0024	0.0032	2.4e-05	5.6e-08	0	1e-12	2e-14	0.51	0.39	9.8e-08	0.012
Ery_wk20	0.25	0.00088	0.0073	1.9e-05	8e-11	1e-12	0	9.7e-20	0.74	0.52	1e-05	0.031
Ery_wk28	0.2	0.00014	0.0018	2.3e-07	4.5e-13	2e-14	9.7e-20	0	0.36	0.23	1.1e-07	0.0031
Mac_wk28	0.9	0.33	0.62	0.0025	0.36	0.51	0.74	0.36	0	0.37	0.055	0.15
Bcells_wk20	0.032	0.13	0.46	0.1	0.12	0.39	0.52	0.23	0.37	0	0.0048	3.8e-07
Mac_wk12	0.57	0.00026	0.011	8.8e-07	2.3e-06	9.8e-08	1e-05	1.1e-07	0.055	0.0048	0	2.3e-07
Bcells_wk28	0.087	0.0056	0.057	0.0012	0.002	0.012	0.031	0.0031	0.15	3.8e-07	2.3e-07	0

## Sheet: mouse9-11
mouse_9
$r
	P_wk12	P_8wkPost	P_wk28	P_10d	P_12wkPost	P_bas	P_4wkPost	Mac_4wkPost	E_10d	E_12wkPost	Mac_12wkPost	E_bas	E_8wkPost	Mac_8wkPost	Mac_bas	Mac_wk28	E_4wkPost	Mac_10d	E_wk28	B_4wkPost	B_12wkPost	B_wk28	B_bas	B_10d	B_8wkPost	B_wk12	Mac_wk12	E_wk12
P_wk12	1	0.26	0.5	0.39	0.32	0.32	0.26	0.12	0.054	0.22	0.32	0.29	0.24	0.33	0.42	0.29	0.19	0.38	0.29	0.27	0.27	0.27	0.18	0.17	0.13	0.21	0.3	0.2
P_8wkPost	0.26	1	0.48	0.44	0.64	0.45	0.55	0.13	0.1	0.27	0.12	0.14	0.12	0.14	0.18	-0.094	0.037	0.027	0.38	0.013	-0.054	-0.075	0.047	0.051	0.053	-0.2	0.015	0.036
P_wk28	0.5	0.48	1	0.76	0.5	0.57	0.56	0.38	0.3	0.32	0.4	0.42	0.34	0.36	0.31	0.22	0.26	0.37	0.45	0.22	0.22	0.16	0.22	0.2	0.16	-0.02	0.13	0.12
P_10d	0.39	0.44	0.76	1	0.67	0.65	0.64	0.5	0.4	0.38	0.3	0.43	0.27	0.49	0.36	0.24	0.37	0.46	0.49	0.22	0.21	0.09	0.19	0.25	0.11	-0.17	-0.039	0.029
P_12wkPost	0.32	0.64	0.5	0.67	1	0.64	0.64	0.41	0.41	0.41	0.23	0.31	0.27	0.32	0.31	0.17	0.29	0.34	0.43	0.073	0.091	0.039	0.055	0.087	0.06	-0.17	0.00081	0.049
P_bas	0.32	0.45	0.57	0.65	0.64	1	0.66	0.6	0.48	0.5	0.44	0.46	0.5	0.41	0.22	0.34	0.49	0.38	0.47	0.077	0.095	0.097	0.071	0.18	0.2	0.025	0.04	0.14
P_4wkPost	0.26	0.55	0.56	0.64	0.64	0.66	1	0.43	0.38	0.43	0.32	0.38	0.28	0.3	0.22	0.2	0.34	0.35	0.34	0.15	0.15	0.072	0.17	0.067	0.15	-0.2	-0.016	0.038
Mac_4wkPost	0.12	0.13	0.38	0.5	0.41	0.6	0.43	1	0.81	0.67	0.7	0.75	0.67	0.7	0.51	0.67	0.79	0.7	0.7	0.51	0.48	0.46	0.51	0.57	0.56	0.19	0.24	0.27
E_10d	0.054	0.1	0.3	0.4	0.41	0.48	0.38	0.81	1	0.75	0.66	0.81	0.76	0.63	0.53	0.69	0.83	0.65	0.71	0.54	0.45	0.36	0.46	0.56	0.54	0.065	0.24	0.4
E_12wkPost	0.22	0.27	0.32	0.38	0.41	0.5	0.43	0.67	0.75	1	0.73	0.75	0.75	0.58	0.47	0.52	0.73	0.56	0.61	0.5	0.43	0.34	0.34	0.48	0.44	0.027	0.26	0.3
Mac_12wkPost	0.32	0.12	0.4	0.3	0.23	0.44	0.32	0.7	0.66	0.73	1	0.8	0.77	0.7	0.62	0.71	0.76	0.64	0.6	0.69	0.57	0.58	0.63	0.64	0.74	0.41	0.47	0.41
E_bas	0.29	0.14	0.42	0.43	0.31	0.46	0.38	0.75	0.81	0.75	0.8	1	0.84	0.66	0.62	0.68	0.81	0.71	0.76	0.68	0.56	0.52	0.54	0.66	0.62	0.21	0.39	0.53
E_8wkPost	0.24	0.12	0.34	0.27	0.27	0.5	0.28	0.67	0.76	0.75	0.77	0.84	1	0.5	0.45	0.61	0.76	0.58	0.61	0.53	0.49	0.36	0.4	0.52	0.52	0.16	0.3	0.39
Mac_8wkPost	0.33	0.14	0.36	0.49	0.32	0.41	0.3	0.7	0.63	0.58	0.7	0.66	0.5	1	0.64	0.75	0.68	0.67	0.65	0.64	0.7	0.54	0.7	0.65	0.57	0.25	0.51	0.35
Mac_bas	0.42	0.18	0.31	0.36	0.31	0.22	0.22	0.51	0.53	0.47	0.62	0.62	0.45	0.64	1	0.67	0.67	0.69	0.65	0.62	0.45	0.53	0.54	0.52	0.56	0.16	0.46	0.48
Mac_wk28	0.29	-0.094	0.22	0.24	0.17	0.34	0.2	0.67	0.69	0.52	0.71	0.68	0.61	0.75	0.67	1	0.84	0.81	0.69	0.61	0.61	0.6	0.68	0.61	0.62	0.41	0.6	0.53
E_4wkPost	0.19	0.037	0.26	0.37	0.29	0.49	0.34	0.79	0.83	0.73	0.76	0.81	0.76	0.68	0.67	0.84	1	0.75	0.72	0.58	0.52	0.48	0.57	0.66	0.62	0.25	0.39	0.5
Mac_10d	0.38	0.027	0.37	0.46	0.34	0.38	0.35	0.7	0.65	0.56	0.64	0.71	0.58	0.67	0.69	0.81	0.75	1	0.76	0.46	0.49	0.43	0.56	0.53	0.52	0.23	0.44	0.37
E_wk28	0.29	0.38	0.45	0.49	0.43	0.47	0.34	0.7	0.71	0.61	0.6	0.76	0.61	0.65	0.65	0.69	0.72	0.76	1	0.48	0.43	0.45	0.6	0.69	0.58	0.22	0.41	0.43
B_4wkPost	0.27	0.013	0.22	0.22	0.073	0.077	0.15	0.51	0.54	0.5	0.69	0.68	0.53	0.64	0.62	0.61	0.58	0.46	0.48	1	0.86	0.82	0.8	0.76	0.8	0.41	0.53	0.59
B_12wkPost	0.27	-0.054	0.22	0.21	0.091	0.095	0.15	0.48	0.45	0.43	0.57	0.56	0.49	0.7	0.45	0.61	0.52	0.49	0.43	0.86	1	0.74	0.79	0.72	0.69	0.37	0.56	0.49
B_wk28	0.27	-0.075	0.16	0.09	0.039	0.097	0.072	0.46	0.36	0.34	0.58	0.52	0.36	0.54	0.53	0.6	0.48	0.43	0.45	0.82	0.74	1	0.81	0.75	0.82	0.69	0.74	0.7
B_bas	0.18	0.047	0.22	0.19	0.055	0.071	0.17	0.51	0.46	0.34	0.63	0.54	0.4	0.7	0.54	0.68	0.57	0.56	0.6	0.8	0.79	0.81	1	0.85	0.85	0.57	0.68	0.55
B_10d	0.17	0.051	0.2	0.25	0.087	0.18	0.067	0.57	0.56	0.48	0.64	0.66	0.52	0.65	0.52	0.61	0.66	0.53	0.69	0.76	0.72	0.75	0.85	1	0.86	0.52	0.56	0.59
B_8wkPost	0.13	0.053	0.16	0.11	0.06	0.2	0.15	0.56	0.54	0.44	0.74	0.62	0.52	0.57	0.56	0.62	0.62	0.52	0.58	0.8	0.69	0.82	0.85	0.86	1	0.65	0.58	0.61
B_wk12	0.21	-0.2	-0.02	-0.17	-0.17	0.025	-0.2	0.19	0.065	0.027	0.41	0.21	0.16	0.25	0.16	0.41	0.25	0.23	0.22	0.41	0.37	0.69	0.57	0.52	0.65	1	0.57	0.49
Mac_wk12	0.3	0.015	0.13	-0.039	0.00081	0.04	-0.016	0.24	0.24	0.26	0.47	0.39	0.3	0.51	0.46	0.6	0.39	0.44	0.41	0.53	0.56	0.74	0.68	0.56	0.58	0.57	1	0.81
E_wk12	0.2	0.036	0.12	0.029	0.049	0.14	0.038	0.27	0.4	0.3	0.41	0.53	0.39	0.35	0.48	0.53	0.5	0.37	0.43	0.59	0.49	0.7	0.55	0.59	0.61	0.49	0.81	1
$p
	P_wk12	P_8wkPost	P_wk28	P_10d	P_12wkPost	P_bas	P_4wkPost	Mac_4wkPost	E_10d	E_12wkPost	Mac_12wkPost	E_bas	E_8wkPost	Mac_8wkPost	Mac_bas	Mac_wk28	E_4wkPost	Mac_10d	E_wk28	B_4wkPost	B_12wkPost	B_wk28	B_bas	B_10d	B_8wkPost	B_wk12	Mac_wk12	E_wk12
P_wk12	0	0.12	0.0016	0.017	0.053	0.056	0.13	0.48	0.75	0.2	0.053	0.082	0.15	0.049	0.0089	0.077	0.26	0.019	0.08	0.11	0.11	0.1	0.3	0.31	0.43	0.21	0.069	0.24
P_8wkPost	0.12	0	0.0024	0.0064	1.8e-05	0.0053	0.00043	0.45	0.55	0.11	0.46	0.4	0.46	0.42	0.3	0.58	0.83	0.87	0.019	0.94	0.75	0.66	0.78	0.76	0.76	0.25	0.93	0.83
P_wk28	0.0016	0.0024	0	3.7e-08	0.0017	0.00021	0.00036	0.021	0.076	0.052	0.013	0.0094	0.041	0.03	0.061	0.19	0.13	0.025	0.0055	0.2	0.19	0.35	0.19	0.24	0.34	0.91	0.45	0.47
P_10d	0.017	0.0064	3.7e-08	0	6.6e-06	1.3e-05	2e-05	0.0015	0.015	0.02	0.069	0.0087	0.1	0.0021	0.029	0.16	0.023	0.0041	0.0022	0.2	0.21	0.6	0.26	0.14	0.53	0.3	0.82	0.86
P_12wkPost	0.053	1.8e-05	0.0017	6.6e-06	0	1.7e-05	2.3e-05	0.013	0.012	0.011	0.16	0.059	0.1	0.057	0.059	0.31	0.079	0.042	0.0077	0.67	0.59	0.82	0.75	0.61	0.73	0.31	1	0.77
P_bas	0.056	0.0053	0.00021	1.3e-05	1.7e-05	0	9.2e-06	9.8e-05	0.0024	0.0018	0.007	0.004	0.0015	0.012	0.19	0.04	0.0018	0.019	0.0035	0.65	0.58	0.57	0.68	0.28	0.22	0.88	0.81	0.4
P_4wkPost	0.13	0.00043	0.00036	2e-05	2.3e-05	9.2e-06	0	0.0081	0.02	0.0086	0.05	0.02	0.092	0.069	0.18	0.24	0.042	0.035	0.041	0.36	0.37	0.67	0.32	0.69	0.39	0.24	0.93	0.82
Mac_4wkPost	0.48	0.45	0.021	0.0015	0.013	9.8e-05	0.0081	0	1.4e-09	5e-06	1.6e-06	1.2e-07	5.6e-06	1.3e-06	0.0013	6.9e-06	4.3e-09	1.5e-06	1.1e-06	0.0014	0.0024	0.0044	0.0013	0.00024	0.0003	0.27	0.15	0.11
E_10d	0.75	0.55	0.076	0.015	0.012	0.0024	0.02	1.4e-09	0	1.1e-07	7.3e-06	1.4e-09	4.4e-08	3.1e-05	0.0007	2e-06	2.7e-10	1.4e-05	8.1e-07	0.00052	0.0048	0.027	0.0043	0.00034	0.00057	0.7	0.16	0.015
E_12wkPost	0.2	0.11	0.052	0.02	0.011	0.0018	0.0086	5e-06	1.1e-07	0	3.3e-07	8e-08	8e-08	0.00015	0.0032	0.00092	2.8e-07	0.00027	6.7e-05	0.0018	0.0073	0.042	0.039	0.0026	0.0067	0.87	0.12	0.073
Mac_12wkPost	0.053	0.46	0.013	0.069	0.16	0.007	0.05	1.6e-06	7.3e-06	3.3e-07	0	4.1e-09	2e-08	1.4e-06	3.9e-05	8.1e-07	4.4e-08	2.1e-05	7.8e-05	2.3e-06	0.00023	0.00015	3e-05	2e-05	1.6e-07	0.013	0.0035	0.013
E_bas	0.082	0.4	0.0094	0.0087	0.059	0.004	0.02	1.2e-07	1.4e-09	8e-08	4.1e-09	0	1e-10	8.9e-06	4.1e-05	3.5e-06	1.3e-09	1e-06	5.8e-08	4.1e-06	0.00027	0.0011	0.00057	7.6e-06	3.9e-05	0.21	0.017	0.00069
E_8wkPost	0.15	0.46	0.041	0.1	0.1	0.0015	0.092	5.6e-06	4.4e-08	8e-08	2e-08	1e-10	0	0.0018	0.0057	5.3e-05	6.3e-08	0.00015	5.1e-05	0.00066	0.0021	0.029	0.015	0.001	0.001	0.33	0.072	0.018
Mac_8wkPost	0.049	0.42	0.03	0.0021	0.057	0.012	0.069	1.3e-06	3.1e-05	0.00015	1.4e-06	8.9e-06	0.0018	0	2.2e-05	1.1e-07	3.8e-06	7e-06	1.2e-05	1.8e-05	1.4e-06	0.00063	1.2e-06	1.2e-05	0.00022	0.14	0.0011	0.036
Mac_bas	0.0089	0.3	0.061	0.029	0.059	0.19	0.18	0.0013	0.0007	0.0032	3.9e-05	4.1e-05	0.0057	2.2e-05	0	6.7e-06	5.2e-06	1.8e-06	1.4e-05	4.6e-05	0.0047	0.00076	0.00055	0.00097	0.00032	0.36	0.0043	0.0027
Mac_wk28	0.077	0.58	0.19	0.16	0.31	0.04	0.24	6.9e-06	2e-06	0.00092	8.1e-07	3.5e-06	5.3e-05	1.1e-07	6.7e-06	0	8.9e-11	1.4e-09	1.9e-06	7.3e-05	6.1e-05	0.0001	3.3e-06	5.5e-05	4.1e-05	0.012	0.0001	0.00082
E_4wkPost	0.26	0.83	0.13	0.023	0.079	0.0018	0.042	4.3e-09	2.7e-10	2.8e-07	4.4e-08	1.3e-09	6.3e-08	3.8e-06	5.2e-06	8.9e-11	0	9e-08	3.9e-07	0.00018	0.001	0.0026	0.00022	7.8e-06	4.8e-05	0.14	0.018	0.0018
Mac_10d	0.019	0.87	0.025	0.0041	0.042	0.019	0.035	1.5e-06	1.4e-05	0.00027	2.1e-05	1e-06	0.00015	7e-06	1.8e-06	1.4e-09	9e-08	0	6.2e-08	0.0044	0.0023	0.0077	0.00031	0.00071	0.00089	0.16	0.0064	0.026
E_wk28	0.08	0.019	0.0055	0.0022	0.0077	0.0035	0.041	1.1e-06	8.1e-07	6.7e-05	7.8e-05	5.8e-08	5.1e-05	1.2e-05	1.4e-05	1.9e-06	3.9e-07	6.2e-08	0	0.0025	0.0072	0.0053	8.4e-05	2.6e-06	0.00018	0.2	0.012	0.0074
B_4wkPost	0.11	0.94	0.2	0.2	0.67	0.65	0.36	0.0014	0.00052	0.0018	2.3e-06	4.1e-06	0.00066	1.8e-05	4.6e-05	7.3e-05	0.00018	0.0044	0.0025	0	6.5e-12	5.9e-10	3.6e-09	5.2e-08	3e-09	0.011	0.00077	0.00012
B_12wkPost	0.11	0.75	0.19	0.21	0.59	0.58	0.37	0.0024	0.0048	0.0073	0.00023	0.00027	0.0021	1.4e-06	0.0047	6.1e-05	0.001	0.0023	0.0072	6.5e-12	0	2.1e-07	6e-09	4.5e-07	1.8e-06	0.025	0.00032	0.0019
B_wk28	0.1	0.66	0.35	0.6	0.82	0.57	0.67	0.0044	0.027	0.042	0.00015	0.0011	0.029	0.00063	0.00076	0.0001	0.0026	0.0077	0.0053	5.9e-10	2.1e-07	0	1.1e-09	9.6e-08	4.4e-10	2.3e-06	1.3e-07	1.4e-06
B_bas	0.3	0.78	0.19	0.26	0.75	0.68	0.32	0.0013	0.0043	0.039	3e-05	0.00057	0.015	1.2e-06	0.00055	3.3e-06	0.00022	0.00031	8.4e-05	3.6e-09	6e-09	1.1e-09	0	4.5e-11	4.6e-11	0.00022	3.4e-06	0.00048
B_10d	0.31	0.76	0.24	0.14	0.61	0.28	0.69	0.00024	0.00034	0.0026	2e-05	7.6e-06	0.001	1.2e-05	0.00097	5.5e-05	7.8e-06	0.00071	2.6e-06	5.2e-08	4.5e-07	9.6e-08	4.5e-11	0	1.1e-11	0.001	0.00034	0.00014
B_8wkPost	0.43	0.76	0.34	0.53	0.73	0.22	0.39	0.0003	0.00057	0.0067	1.6e-07	3.9e-05	0.001	0.00022	0.00032	4.1e-05	4.8e-05	0.00089	0.00018	3e-09	1.8e-06	4.4e-10	4.6e-11	1.1e-11	0	1.2e-05	0.00017	7e-05
B_wk12	0.21	0.25	0.91	0.3	0.31	0.88	0.24	0.27	0.7	0.87	0.013	0.21	0.33	0.14	0.36	0.012	0.14	0.16	0.2	0.011	0.025	2.3e-06	0.00022	0.001	1.2e-05	0	0.00022	0.0022
Mac_wk12	0.069	0.93	0.45	0.82	1	0.81	0.93	0.15	0.16	0.12	0.0035	0.017	0.072	0.0011	0.0043	0.0001	0.018	0.0064	0.012	0.00077	0.00032	1.3e-07	3.4e-06	0.00034	0.00017	0.00022	0	1.6e-09
E_wk12	0.24	0.83	0.47	0.86	0.77	0.4	0.82	0.11	0.015	0.073	0.013	0.00069	0.018	0.036	0.0027	0.00082	0.0018	0.026	0.0074	0.00012	0.0019	1.4e-06	0.00048	0.00014	7e-05	0.0022	1.6e-09	0
mouse_10
$r
	B_wk12	B_4wkPost	B_10d	B_wk28	B_bas	B_8wkPost	B_12wkPost	P_wk12	Mac_wk12	E_wk12	E_4wkPost	E_8wkPost	E_wk28	E_12wkPost	E_bas	E_10d	Mac_10d	Mac_4wkPost	Mac_12wkPost	Mac_wk28	Mac_8wkPost	P_4wkPost	P_10d	P_8wkPost	P_12wkPost	P_wk28	P_bas
B_wk12	1	0.81	0.78	0.84	0.84	0.78	0.79	0.45	0.38	0.64	0.46	0.39	0.53	0.2	0.37	0.3	0.35	0.66	0.54	0.52	0.4	-0.19	0.1	0.027	0.14	0.36	0.22
B_4wkPost	0.81	1	0.95	0.95	0.95	0.91	0.93	0.4	0.34	0.6	0.67	0.71	0.66	0.38	0.6	0.55	0.63	0.75	0.68	0.68	0.68	-0.13	0.18	0.14	0.2	0.4	0.21
B_10d	0.78	0.95	1	0.95	0.96	0.94	0.91	0.38	0.29	0.5	0.73	0.7	0.57	0.39	0.59	0.53	0.63	0.78	0.61	0.61	0.62	-0.093	0.21	0.16	0.26	0.4	0.21
B_wk28	0.84	0.95	0.95	1	0.98	0.92	0.94	0.38	0.44	0.61	0.6	0.63	0.51	0.28	0.5	0.45	0.54	0.67	0.58	0.62	0.59	-0.19	0.11	0.085	0.16	0.38	0.19
B_bas	0.84	0.95	0.96	0.98	1	0.89	0.94	0.32	0.36	0.56	0.64	0.65	0.54	0.31	0.52	0.47	0.56	0.69	0.59	0.64	0.6	-0.18	0.15	0.1	0.2	0.42	0.22
B_8wkPost	0.78	0.91	0.94	0.92	0.89	1	0.92	0.51	0.27	0.55	0.74	0.65	0.59	0.44	0.63	0.58	0.62	0.8	0.62	0.63	0.59	-0.073	0.23	0.21	0.3	0.41	0.23
B_12wkPost	0.79	0.93	0.91	0.94	0.94	0.92	1	0.32	0.37	0.61	0.7	0.66	0.58	0.41	0.61	0.57	0.67	0.75	0.59	0.65	0.64	-0.22	0.072	0.08	0.15	0.3	0.19
P_wk12	0.45	0.4	0.38	0.38	0.32	0.51	0.32	1	0.35	0.57	0.25	0.13	0.42	0.27	0.24	0.28	0.26	0.45	0.58	0.29	0.14	0.18	0.48	0.32	0.38	0.37	0.48
Mac_wk12	0.38	0.34	0.29	0.44	0.36	0.27	0.37	0.35	1	0.72	0.021	0.13	0.16	-0.032	0.026	-0.011	0.3	0.21	0.28	0.31	0.35	-0.28	-0.15	-0.24	-0.25	0.0061	0.18
E_wk12	0.64	0.6	0.5	0.61	0.56	0.55	0.61	0.57	0.72	1	0.37	0.36	0.63	0.32	0.41	0.37	0.36	0.45	0.45	0.56	0.48	-0.32	-0.024	-0.19	-0.18	0.15	0.22
E_4wkPost	0.46	0.67	0.73	0.6	0.64	0.74	0.7	0.25	0.021	0.37	1	0.86	0.8	0.84	0.94	0.9	0.62	0.78	0.64	0.68	0.76	0.15	0.33	0.4	0.41	0.44	0.44
E_8wkPost	0.39	0.71	0.7	0.63	0.65	0.65	0.66	0.13	0.13	0.36	0.86	1	0.71	0.76	0.88	0.88	0.64	0.67	0.66	0.74	0.83	0.19	0.26	0.35	0.32	0.49	0.46
E_wk28	0.53	0.66	0.57	0.51	0.54	0.59	0.58	0.42	0.16	0.63	0.8	0.71	1	0.79	0.86	0.81	0.54	0.7	0.67	0.79	0.75	0.1	0.31	0.27	0.27	0.47	0.47
E_12wkPost	0.2	0.38	0.39	0.28	0.31	0.44	0.41	0.27	-0.032	0.32	0.84	0.76	0.79	1	0.93	0.95	0.52	0.62	0.56	0.66	0.64	0.4	0.43	0.48	0.44	0.47	0.64
E_bas	0.37	0.6	0.59	0.5	0.52	0.63	0.61	0.24	0.026	0.41	0.94	0.88	0.86	0.93	1	0.97	0.58	0.7	0.62	0.77	0.79	0.23	0.32	0.42	0.38	0.5	0.52
E_10d	0.3	0.55	0.53	0.45	0.47	0.58	0.57	0.28	-0.011	0.37	0.9	0.88	0.81	0.95	0.97	1	0.57	0.66	0.64	0.7	0.72	0.31	0.4	0.47	0.42	0.5	0.56
Mac_10d	0.35	0.63	0.63	0.54	0.56	0.62	0.67	0.26	0.3	0.36	0.62	0.64	0.54	0.52	0.58	0.57	1	0.83	0.65	0.64	0.72	0.081	0.17	0.19	0.29	0.23	0.37
Mac_4wkPost	0.66	0.75	0.78	0.67	0.69	0.8	0.75	0.45	0.21	0.45	0.78	0.67	0.7	0.62	0.7	0.66	0.83	1	0.73	0.69	0.66	0.22	0.39	0.38	0.52	0.48	0.49
Mac_12wkPost	0.54	0.68	0.61	0.58	0.59	0.62	0.59	0.58	0.28	0.45	0.64	0.66	0.67	0.56	0.62	0.64	0.65	0.73	1	0.7	0.66	0.2	0.42	0.51	0.51	0.56	0.65
Mac_wk28	0.52	0.68	0.61	0.62	0.64	0.63	0.65	0.29	0.31	0.56	0.68	0.74	0.79	0.66	0.77	0.7	0.64	0.69	0.7	1	0.85	0.17	0.3	0.38	0.38	0.64	0.59
Mac_8wkPost	0.4	0.68	0.62	0.59	0.6	0.59	0.64	0.14	0.35	0.48	0.76	0.83	0.75	0.64	0.79	0.72	0.72	0.66	0.66	0.85	1	0.026	0.19	0.21	0.18	0.4	0.44
P_4wkPost	-0.19	-0.13	-0.093	-0.19	-0.18	-0.073	-0.22	0.18	-0.28	-0.32	0.15	0.19	0.1	0.4	0.23	0.31	0.081	0.22	0.2	0.17	0.026	1	0.78	0.84	0.8	0.5	0.68
P_10d	0.1	0.18	0.21	0.11	0.15	0.23	0.072	0.48	-0.15	-0.024	0.33	0.26	0.31	0.43	0.32	0.4	0.17	0.39	0.42	0.3	0.19	0.78	1	0.8	0.81	0.69	0.72
P_8wkPost	0.027	0.14	0.16	0.085	0.1	0.21	0.08	0.32	-0.24	-0.19	0.4	0.35	0.27	0.48	0.42	0.47	0.19	0.38	0.51	0.38	0.21	0.84	0.8	1	0.94	0.69	0.76
P_12wkPost	0.14	0.2	0.26	0.16	0.2	0.3	0.15	0.38	-0.25	-0.18	0.41	0.32	0.27	0.44	0.38	0.42	0.29	0.52	0.51	0.38	0.18	0.8	0.81	0.94	1	0.74	0.73
P_wk28	0.36	0.4	0.4	0.38	0.42	0.41	0.3	0.37	0.0061	0.15	0.44	0.49	0.47	0.47	0.5	0.5	0.23	0.48	0.56	0.64	0.4	0.5	0.69	0.69	0.74	1	0.69
P_bas	0.22	0.21	0.21	0.19	0.22	0.23	0.19	0.48	0.18	0.22	0.44	0.46	0.47	0.64	0.52	0.56	0.37	0.49	0.65	0.59	0.44	0.68	0.72	0.76	0.73	0.69	1
$p
	B_wk12	B_4wkPost	B_10d	B_wk28	B_bas	B_8wkPost	B_12wkPost	P_wk12	Mac_wk12	E_wk12	E_4wkPost	E_8wkPost	E_wk28	E_12wkPost	E_bas	E_10d	Mac_10d	Mac_4wkPost	Mac_12wkPost	Mac_wk28	Mac_8wkPost	P_4wkPost	P_10d	P_8wkPost	P_12wkPost	P_wk28	P_bas
B_wk12	0	7.2e-06	3.3e-05	1.7e-06	1.9e-06	3.6e-05	2.1e-05	0.042	0.087	0.0017	0.035	0.079	0.013	0.38	0.097	0.18	0.12	0.0012	0.012	0.017	0.07	0.41	0.66	0.91	0.56	0.11	0.34
B_4wkPost	7.2e-06	0	5.7e-11	2.7e-11	6.9e-11	1.2e-08	2e-09	0.071	0.13	0.0038	0.00079	0.00034	0.0011	0.087	0.0043	0.0098	0.0023	9.3e-05	0.00068	0.00078	0.00071	0.57	0.43	0.55	0.37	0.073	0.37
B_10d	3.3e-05	5.7e-11	0	5.4e-11	1.1e-11	1.2e-10	7.2e-09	0.093	0.21	0.021	0.00017	0.00037	0.007	0.078	0.0048	0.013	0.0024	3.2e-05	0.0034	0.0035	0.0027	0.69	0.36	0.49	0.25	0.076	0.35
B_wk28	1.7e-06	2.7e-11	5.4e-11	0	7.5e-15	4e-09	1.2e-10	0.085	0.047	0.0033	0.004	0.0023	0.019	0.22	0.022	0.042	0.011	0.00079	0.0059	0.0025	0.0051	0.4	0.63	0.72	0.48	0.086	0.42
B_bas	1.9e-06	6.9e-11	1.1e-11	7.5e-15	0	9.4e-08	5e-10	0.16	0.11	0.0079	0.0019	0.0014	0.012	0.17	0.016	0.032	0.009	0.0005	0.0045	0.0018	0.0038	0.44	0.51	0.66	0.39	0.057	0.34
B_8wkPost	3.6e-05	1.2e-08	1.2e-10	4e-09	9.4e-08	0	5.2e-09	0.018	0.24	0.0095	0.00013	0.0014	0.0048	0.045	0.0021	0.0061	0.0029	1.5e-05	0.0026	0.0021	0.0048	0.75	0.31	0.36	0.19	0.063	0.31
B_12wkPost	2.1e-05	2e-09	7.2e-09	1.2e-10	5e-10	5.2e-09	0	0.15	0.094	0.0031	0.0004	0.0011	0.0063	0.067	0.0035	0.0074	0.0008	0.0001	0.0048	0.0014	0.0016	0.34	0.76	0.73	0.51	0.19	0.42
P_wk12	0.042	0.071	0.093	0.085	0.16	0.018	0.15	0	0.12	0.0064	0.27	0.56	0.061	0.23	0.3	0.23	0.25	0.04	0.0056	0.2	0.56	0.43	0.027	0.15	0.09	0.096	0.028
Mac_wk12	0.087	0.13	0.21	0.047	0.11	0.24	0.094	0.12	0	0.00022	0.93	0.58	0.49	0.89	0.91	0.96	0.19	0.35	0.22	0.17	0.12	0.22	0.53	0.3	0.28	0.98	0.43
E_wk12	0.0017	0.0038	0.021	0.0033	0.0079	0.0095	0.0031	0.0064	0.00022	0	0.1	0.11	0.0022	0.16	0.067	0.095	0.1	0.04	0.039	0.0089	0.027	0.16	0.92	0.4	0.44	0.51	0.34
E_4wkPost	0.035	0.00079	0.00017	0.004	0.0019	0.00013	0.0004	0.27	0.93	0.1	0	7.5e-07	1.4e-05	2.2e-06	3.2e-10	4e-08	0.0027	3e-05	0.0017	0.00068	7e-05	0.51	0.14	0.071	0.066	0.044	0.044
E_8wkPost	0.079	0.00034	0.00037	0.0023	0.0014	0.0014	0.0011	0.56	0.58	0.11	7.5e-07	0	0.00032	7.3e-05	1.1e-07	1.6e-07	0.0018	0.00086	0.0012	0.00012	2.6e-06	0.42	0.26	0.12	0.16	0.023	0.038
E_wk28	0.013	0.0011	0.007	0.019	0.012	0.0048	0.0063	0.061	0.49	0.0022	1.4e-05	0.00032	0	1.9e-05	4.8e-07	9.8e-06	0.012	0.00043	0.00085	2.3e-05	9.5e-05	0.67	0.18	0.24	0.24	0.033	0.033
E_12wkPost	0.38	0.087	0.078	0.22	0.17	0.045	0.067	0.23	0.89	0.16	2.2e-06	7.3e-05	1.9e-05	0	1.1e-09	5.4e-11	0.015	0.003	0.008	0.0011	0.0019	0.075	0.05	0.028	0.044	0.03	0.002
E_bas	0.097	0.0043	0.0048	0.022	0.016	0.0021	0.0035	0.3	0.91	0.067	3.2e-10	1.1e-07	4.8e-07	1.1e-09	0	7.7e-13	0.0057	0.00046	0.003	3.8e-05	1.7e-05	0.31	0.15	0.058	0.088	0.021	0.017
E_10d	0.18	0.0098	0.013	0.042	0.032	0.0061	0.0074	0.23	0.96	0.095	4e-08	1.6e-07	9.8e-06	5.4e-11	7.7e-13	0	0.007	0.0013	0.0019	0.00043	0.00025	0.17	0.072	0.03	0.056	0.02	0.0084
Mac_10d	0.12	0.0023	0.0024	0.011	0.009	0.0029	0.0008	0.25	0.19	0.1	0.0027	0.0018	0.012	0.015	0.0057	0.007	0	3.4e-06	0.0016	0.002	0.00024	0.73	0.45	0.41	0.2	0.32	0.1
Mac_4wkPost	0.0012	9.3e-05	3.2e-05	0.00079	0.0005	1.5e-05	0.0001	0.04	0.35	0.04	3e-05	0.00086	0.00043	0.003	0.00046	0.0013	3.4e-06	0	0.0002	0.00052	0.0011	0.35	0.082	0.088	0.015	0.027	0.025
Mac_12wkPost	0.012	0.00068	0.0034	0.0059	0.0045	0.0026	0.0048	0.0056	0.22	0.039	0.0017	0.0012	0.00085	0.008	0.003	0.0019	0.0016	0.0002	0	0.00044	0.001	0.38	0.057	0.017	0.018	0.0084	0.0015
Mac_wk28	0.017	0.00078	0.0035	0.0025	0.0018	0.0021	0.0014	0.2	0.17	0.0089	0.00068	0.00012	2.3e-05	0.0011	3.8e-05	0.00043	0.002	0.00052	0.00044	0	1.3e-06	0.46	0.19	0.088	0.089	0.0018	0.0046
Mac_8wkPost	0.07	0.00071	0.0027	0.0051	0.0038	0.0048	0.0016	0.56	0.12	0.027	7e-05	2.6e-06	9.5e-05	0.0019	1.7e-05	0.00025	0.00024	0.0011	0.001	1.3e-06	0	0.91	0.41	0.35	0.42	0.073	0.046
P_4wkPost	0.41	0.57	0.69	0.4	0.44	0.75	0.34	0.43	0.22	0.16	0.51	0.42	0.67	0.075	0.31	0.17	0.73	0.35	0.38	0.46	0.91	0	3.2e-05	1.6e-06	1.6e-05	0.021	0.00075
P_10d	0.66	0.43	0.36	0.63	0.51	0.31	0.76	0.027	0.53	0.92	0.14	0.26	0.18	0.05	0.15	0.072	0.45	0.082	0.057	0.19	0.41	3.2e-05	0	1.1e-05	9.4e-06	0.00059	0.00026
P_8wkPost	0.91	0.55	0.49	0.72	0.66	0.36	0.73	0.15	0.3	0.4	0.071	0.12	0.24	0.028	0.058	0.03	0.41	0.088	0.017	0.088	0.35	1.6e-06	1.1e-05	0	3e-10	0.0005	7.5e-05
P_12wkPost	0.56	0.37	0.25	0.48	0.39	0.19	0.51	0.09	0.28	0.44	0.066	0.16	0.24	0.044	0.088	0.056	0.2	0.015	0.018	0.089	0.42	1.6e-05	9.4e-06	3e-10	0	0.00013	0.00019
P_wk28	0.11	0.073	0.076	0.086	0.057	0.063	0.19	0.096	0.98	0.51	0.044	0.023	0.033	0.03	0.021	0.02	0.32	0.027	0.0084	0.0018	0.073	0.021	0.00059	0.0005	0.00013	0	0.00048
P_bas	0.34	0.37	0.35	0.42	0.34	0.31	0.42	0.028	0.43	0.34	0.044	0.038	0.033	0.002	0.017	0.0084	0.1	0.025	0.0015	0.0046	0.046	0.00075	0.00026	7.5e-05	0.00019	0.00048	0
mouse_11
$r
	Mac_wk28	E_wk28	E_8wkPost	E_4wkPost	E_10d	E_bas	E_12wkPost	Mac_8wkPost	Mac_12wkPost	P_4wkPost	P_wk12	P_12wkPost	P_wk28	Mac_10d	Mac_bas	Mac_4wkPost	P_8wkPost	P_bas	P_10d	B_wk12	B_10d	B_8wkPost	B_wk28	B_12wkPost	B_bas	B_4wkPost	Mac_wk12	E_wk12
Mac_wk28	1	0.48	0.47	0.38	0.41	0.44	0.46	0.56	0.66	0.2	0.26	0.15	0.19	0.36	0.58	0.43	0.16	0.23	0.12	-0.081	0.56	0.42	0.38	0.62	0.48	0.5	0.33	0.34
E_wk28	0.48	1	0.79	0.76	0.8	0.85	0.84	0.75	0.74	0.33	0.38	0.36	0.44	0.64	0.63	0.63	0.45	0.47	0.46	-0.14	0.27	0.39	0.18	0.45	0.31	0.3	0.26	0.6
E_8wkPost	0.47	0.79	1	0.95	0.94	0.95	0.96	0.87	0.88	0.57	0.39	0.59	0.67	0.83	0.77	0.77	0.63	0.73	0.67	-0.12	0.23	0.48	0.13	0.45	0.26	0.29	0.15	0.23
E_4wkPost	0.38	0.76	0.95	1	0.97	0.96	0.95	0.83	0.79	0.6	0.51	0.69	0.78	0.9	0.81	0.84	0.77	0.85	0.8	-0.14	0.25	0.56	0.14	0.46	0.26	0.31	0.066	0.18
E_10d	0.41	0.8	0.94	0.97	1	0.98	0.98	0.86	0.82	0.53	0.53	0.68	0.78	0.92	0.84	0.86	0.75	0.83	0.8	-0.11	0.24	0.56	0.17	0.48	0.28	0.33	0.13	0.25
E_bas	0.44	0.85	0.95	0.96	0.98	1	0.99	0.88	0.84	0.49	0.52	0.63	0.71	0.9	0.84	0.85	0.72	0.77	0.77	-0.11	0.26	0.54	0.18	0.49	0.3	0.34	0.19	0.32
E_12wkPost	0.46	0.84	0.96	0.95	0.98	0.99	1	0.88	0.86	0.49	0.51	0.62	0.72	0.89	0.83	0.83	0.71	0.76	0.75	-0.12	0.26	0.54	0.18	0.5	0.3	0.34	0.17	0.28
Mac_8wkPost	0.56	0.75	0.87	0.83	0.86	0.88	0.88	1	0.87	0.62	0.44	0.58	0.63	0.83	0.83	0.88	0.71	0.7	0.64	-0.13	0.43	0.66	0.39	0.67	0.51	0.56	0.24	0.29
Mac_12wkPost	0.66	0.74	0.88	0.79	0.82	0.84	0.86	0.87	1	0.5	0.31	0.47	0.57	0.73	0.75	0.72	0.51	0.57	0.48	-0.15	0.35	0.49	0.26	0.56	0.4	0.41	0.23	0.27
P_4wkPost	0.2	0.33	0.57	0.6	0.53	0.49	0.49	0.62	0.5	1	0.2	0.53	0.51	0.49	0.37	0.56	0.56	0.58	0.47	-0.11	0.11	0.35	0.064	0.25	0.11	0.2	-0.088	-0.087
P_wk12	0.26	0.38	0.39	0.51	0.53	0.52	0.51	0.44	0.31	0.2	1	0.43	0.58	0.67	0.66	0.64	0.6	0.67	0.71	-0.082	0.12	0.29	-0.022	0.22	0.033	0.15	0.16	0.025
P_12wkPost	0.15	0.36	0.59	0.69	0.68	0.63	0.62	0.58	0.47	0.53	0.43	1	0.71	0.74	0.66	0.7	0.81	0.78	0.73	-0.14	0.23	0.57	0.23	0.42	0.31	0.38	-0.085	-0.1
P_wk28	0.19	0.44	0.67	0.78	0.78	0.71	0.72	0.63	0.57	0.51	0.58	0.71	1	0.8	0.72	0.73	0.76	0.86	0.83	-0.14	0.13	0.48	0.068	0.3	0.13	0.23	-0.051	-0.037
Mac_10d	0.36	0.64	0.83	0.9	0.92	0.9	0.89	0.83	0.73	0.49	0.67	0.74	0.8	1	0.89	0.89	0.83	0.88	0.85	-0.11	0.29	0.66	0.27	0.55	0.36	0.44	0.13	0.13
Mac_bas	0.58	0.63	0.77	0.81	0.84	0.84	0.83	0.83	0.75	0.37	0.66	0.66	0.72	0.89	1	0.9	0.77	0.83	0.77	-0.085	0.47	0.71	0.4	0.69	0.51	0.58	0.2	0.17
Mac_4wkPost	0.43	0.63	0.77	0.84	0.86	0.85	0.83	0.88	0.72	0.56	0.64	0.7	0.73	0.89	0.9	1	0.89	0.87	0.81	-0.11	0.38	0.68	0.35	0.62	0.45	0.56	0.091	0.15
P_8wkPost	0.16	0.45	0.63	0.77	0.75	0.72	0.71	0.71	0.51	0.56	0.6	0.81	0.76	0.83	0.77	0.89	1	0.91	0.87	-0.11	0.26	0.63	0.27	0.48	0.34	0.46	-0.054	-0.049
P_bas	0.23	0.47	0.73	0.85	0.83	0.77	0.76	0.7	0.57	0.58	0.67	0.78	0.86	0.88	0.83	0.87	0.91	1	0.92	-0.11	0.22	0.59	0.16	0.41	0.22	0.33	-0.039	-0.046
P_10d	0.12	0.46	0.67	0.8	0.8	0.77	0.75	0.64	0.48	0.47	0.71	0.73	0.83	0.85	0.77	0.81	0.87	0.92	1	-0.11	0.057	0.44	0.016	0.25	0.074	0.19	-0.033	-0.052
B_wk12	-0.081	-0.14	-0.12	-0.14	-0.11	-0.11	-0.12	-0.13	-0.15	-0.11	-0.082	-0.14	-0.14	-0.11	-0.085	-0.11	-0.11	-0.11	-0.11	1	0.16	0.096	0.3	0.052	0.034	0.023	0.15	-0.056
B_10d	0.56	0.27	0.23	0.25	0.24	0.26	0.26	0.43	0.35	0.11	0.12	0.23	0.13	0.29	0.47	0.38	0.26	0.22	0.057	0.16	1	0.79	0.79	0.86	0.83	0.8	0.32	0.34
B_8wkPost	0.42	0.39	0.48	0.56	0.56	0.54	0.54	0.66	0.49	0.35	0.29	0.57	0.48	0.66	0.71	0.68	0.63	0.59	0.44	0.096	0.79	1	0.83	0.92	0.85	0.88	0.17	0.2
B_wk28	0.38	0.18	0.13	0.14	0.17	0.18	0.18	0.39	0.26	0.064	-0.022	0.23	0.068	0.27	0.4	0.35	0.27	0.16	0.016	0.3	0.79	0.83	1	0.89	0.93	0.91	0.24	0.24
B_12wkPost	0.62	0.45	0.45	0.46	0.48	0.49	0.5	0.67	0.56	0.25	0.22	0.42	0.3	0.55	0.69	0.62	0.48	0.41	0.25	0.052	0.86	0.92	0.89	1	0.94	0.95	0.25	0.3
B_bas	0.48	0.31	0.26	0.26	0.28	0.3	0.3	0.51	0.4	0.11	0.033	0.31	0.13	0.36	0.51	0.45	0.34	0.22	0.074	0.034	0.83	0.85	0.93	0.94	1	0.97	0.26	0.28
B_4wkPost	0.5	0.3	0.29	0.31	0.33	0.34	0.34	0.56	0.41	0.2	0.15	0.38	0.23	0.44	0.58	0.56	0.46	0.33	0.19	0.023	0.8	0.88	0.91	0.95	0.97	1	0.19	0.22
Mac_wk12	0.33	0.26	0.15	0.066	0.13	0.19	0.17	0.24	0.23	-0.088	0.16	-0.085	-0.051	0.13	0.2	0.091	-0.054	-0.039	-0.033	0.15	0.32	0.17	0.24	0.25	0.26	0.19	1	0.5
E_wk12	0.34	0.6	0.23	0.18	0.25	0.32	0.28	0.29	0.27	-0.087	0.025	-0.1	-0.037	0.13	0.17	0.15	-0.049	-0.046	-0.052	-0.056	0.34	0.2	0.24	0.3	0.28	0.22	0.5	1
$p
	Mac_wk28	E_wk28	E_8wkPost	E_4wkPost	E_10d	E_bas	E_12wkPost	Mac_8wkPost	Mac_12wkPost	P_4wkPost	P_wk12	P_12wkPost	P_wk28	Mac_10d	Mac_bas	Mac_4wkPost	P_8wkPost	P_bas	P_10d	B_wk12	B_10d	B_8wkPost	B_wk28	B_12wkPost	B_bas	B_4wkPost	Mac_wk12	E_wk12
Mac_wk28	0	0.00038	0.00057	0.0072	0.0035	0.0016	0.00089	2.7e-05	2.2e-07	0.16	0.067	0.28	0.18	0.0096	1.1e-05	0.0017	0.27	0.11	0.41	0.58	2.7e-05	0.0022	0.0062	1.9e-06	0.00043	0.00023	0.021	0.015
E_wk28	0.00038	0	8e-12	2.1e-10	4.7e-12	6.4e-15	2.8e-14	3.5e-10	9.9e-10	0.018	0.0073	0.01	0.0013	6e-07	7.9e-07	8.1e-07	0.0012	0.00051	0.00076	0.34	0.054	0.0051	0.22	0.0011	0.029	0.035	0.07	3.8e-06
E_8wkPost	0.00057	8e-12	0	2.6e-25	9.8e-25	5.7e-27	1.6e-27	3.6e-16	1.8e-17	1.9e-05	0.005	5.8e-06	1.2e-07	8.2e-14	4e-11	4.4e-11	8.4e-07	2.5e-09	1.3e-07	0.4	0.1	0.00046	0.36	0.00096	0.065	0.043	0.29	0.11
E_4wkPost	0.0072	2.1e-10	2.6e-25	0	9.8e-33	9e-28	1.2e-26	6.4e-14	6.6e-12	4.2e-06	0.00018	2.5e-08	2.7e-11	3.9e-19	8.9e-13	4e-14	7e-11	3.6e-15	2.5e-12	0.33	0.079	2.5e-05	0.32	0.00075	0.071	0.027	0.65	0.2
E_10d	0.0035	4.7e-12	9.8e-25	9.8e-33	0	1.9e-37	6.1e-34	7.9e-16	3.5e-13	8.6e-05	8.2e-05	6.7e-08	2.2e-11	4.2e-21	1.5e-14	2.4e-15	2.6e-10	1.4e-13	2.4e-12	0.43	0.087	2.6e-05	0.25	0.00044	0.052	0.021	0.37	0.074
E_bas	0.0016	6.4e-15	5.7e-27	9e-28	1.9e-37	0	1.7e-41	3.4e-17	3.4e-14	0.00032	0.0001	9.5e-07	7.8e-09	1.3e-18	3.6e-14	1.2e-14	3e-09	4.1e-11	8.2e-11	0.43	0.071	5.3e-05	0.21	0.00027	0.031	0.015	0.2	0.025
E_12wkPost	0.00089	2.8e-14	1.6e-27	1.2e-26	6.1e-34	1.7e-41	0	6.7e-17	1.5e-15	0.00035	0.00016	1.2e-06	3e-09	5.4e-18	6.8e-14	1.7e-13	6.9e-09	1.2e-10	2.5e-10	0.39	0.064	5.1e-05	0.21	0.00021	0.033	0.016	0.23	0.047
Mac_8wkPost	2.7e-05	3.5e-10	3.6e-16	6.4e-14	7.9e-16	3.4e-17	6.7e-17	0	2.1e-16	1.8e-06	0.0013	9e-06	1.2e-06	4.9e-14	1.1e-13	6.3e-17	5.5e-09	1.5e-08	5.8e-07	0.38	0.0021	1.6e-07	0.0047	1e-07	0.00015	2.4e-05	0.088	0.039
Mac_12wkPost	2.2e-07	9.9e-10	1.8e-17	6.6e-12	3.5e-13	3.4e-14	1.5e-15	2.1e-16	0	0.00022	0.03	0.00055	1.5e-05	2.4e-09	5.1e-10	3.3e-09	0.00016	1.5e-05	0.00047	0.29	0.014	0.00034	0.069	2.7e-05	0.0042	0.003	0.11	0.058
P_4wkPost	0.16	0.018	1.9e-05	4.2e-06	8.6e-05	0.00032	0.00035	1.8e-06	0.00022	0	0.16	7.3e-05	0.00014	0.00034	0.0078	2e-05	2.5e-05	1.1e-05	0.00061	0.46	0.44	0.013	0.66	0.075	0.44	0.17	0.54	0.55
P_wk12	0.067	0.0073	0.005	0.00018	8.2e-05	0.0001	0.00016	0.0013	0.03	0.16	0	0.0019	1e-05	9.6e-08	1.8e-07	5.3e-07	4.4e-06	1.3e-07	6.8e-09	0.57	0.41	0.041	0.88	0.13	0.82	0.31	0.28	0.86
P_12wkPost	0.28	0.01	5.8e-06	2.5e-08	6.7e-08	9.5e-07	1.2e-06	9e-06	0.00055	7.3e-05	0.0019	0	1e-08	9.3e-10	1.5e-07	1.7e-08	8.4e-13	1.6e-11	1.2e-09	0.35	0.11	1.5e-05	0.11	0.0024	0.03	0.0062	0.56	0.48
P_wk28	0.18	0.0013	1.2e-07	2.7e-11	2.2e-11	7.8e-09	3e-09	1.2e-06	1.5e-05	0.00014	1e-05	1e-08	0	2.5e-12	4e-09	1.4e-09	1.4e-10	6.3e-16	1.1e-13	0.34	0.38	0.00045	0.64	0.034	0.38	0.11	0.72	0.8
Mac_10d	0.0096	6e-07	8.2e-14	3.9e-19	4.2e-21	1.3e-18	5.4e-18	4.9e-14	2.4e-09	0.00034	9.6e-08	9.3e-10	2.5e-12	0	5.2e-18	2.2e-18	4.8e-14	3.2e-17	8.9e-15	0.45	0.039	2.3e-07	0.06	3.4e-05	0.011	0.0014	0.35	0.36
Mac_bas	1.1e-05	7.9e-07	4e-11	8.9e-13	1.5e-14	3.6e-14	6.8e-14	1.1e-13	5.1e-10	0.0078	1.8e-07	1.5e-07	4e-09	5.2e-18	0	1e-18	9.8e-11	7.6e-14	4e-11	0.56	0.00056	6.5e-09	0.0039	3.8e-08	0.00013	1.1e-05	0.17	0.25
Mac_4wkPost	0.0017	8.1e-07	4.4e-11	4e-14	2.4e-15	1.2e-14	1.7e-13	6.3e-17	3.3e-09	2e-05	5.3e-07	1.7e-08	1.4e-09	2.2e-18	1e-18	0	7.5e-18	1.1e-16	1.8e-12	0.45	0.0059	4.1e-08	0.014	1.7e-06	0.00094	2.3e-05	0.53	0.3
P_8wkPost	0.27	0.0012	8.4e-07	7e-11	2.6e-10	3e-09	6.9e-09	5.5e-09	0.00016	2.5e-05	4.4e-06	8.4e-13	1.4e-10	4.8e-14	9.8e-11	7.5e-18	0	8.4e-20	1.9e-16	0.45	0.069	8.1e-07	0.059	0.00044	0.014	0.00073	0.71	0.73
P_bas	0.11	0.00051	2.5e-09	3.6e-15	1.4e-13	4.1e-11	1.2e-10	1.5e-08	1.5e-05	1.1e-05	1.3e-07	1.6e-11	6.3e-16	3.2e-17	7.6e-14	1.1e-16	8.4e-20	0	5.3e-21	0.44	0.12	7e-06	0.27	0.0035	0.13	0.02	0.79	0.75
P_10d	0.41	0.00076	1.3e-07	2.5e-12	2.4e-12	8.2e-11	2.5e-10	5.8e-07	0.00047	0.00061	6.8e-09	1.2e-09	1.1e-13	8.9e-15	4e-11	1.8e-12	1.9e-16	5.3e-21	0	0.46	0.69	0.0012	0.91	0.074	0.61	0.18	0.82	0.72
B_wk12	0.58	0.34	0.4	0.33	0.43	0.43	0.39	0.38	0.29	0.46	0.57	0.35	0.34	0.45	0.56	0.45	0.45	0.44	0.46	0	0.26	0.51	0.037	0.72	0.81	0.87	0.29	0.7
B_10d	2.7e-05	0.054	0.1	0.079	0.087	0.071	0.064	0.0021	0.014	0.44	0.41	0.11	0.38	0.039	0.00056	0.0059	0.069	0.12	0.69	0.26	0	9e-12	1.2e-11	1.8e-15	1.5e-13	1.9e-12	0.022	0.017
B_8wkPost	0.0022	0.0051	0.00046	2.5e-05	2.6e-05	5.3e-05	5.1e-05	1.6e-07	0.00034	0.013	0.041	1.5e-05	0.00045	2.3e-07	6.5e-09	4.1e-08	8.1e-07	7e-06	0.0012	0.51	9e-12	0	1.6e-13	9.4e-21	3.7e-15	4.9e-17	0.24	0.17
B_wk28	0.0062	0.22	0.36	0.32	0.25	0.21	0.21	0.0047	0.069	0.66	0.88	0.11	0.64	0.06	0.0039	0.014	0.059	0.27	0.91	0.037	1.2e-11	1.6e-13	0	8.1e-18	2e-22	9e-20	0.087	0.087
B_12wkPost	1.9e-06	0.0011	0.00096	0.00075	0.00044	0.00027	0.00021	1e-07	2.7e-05	0.075	0.13	0.0024	0.034	3.4e-05	3.8e-08	1.7e-06	0.00044	0.0035	0.074	0.72	1.8e-15	9.4e-21	8.1e-18	0	8.4e-25	1.1e-25	0.078	0.036
B_bas	0.00043	0.029	0.065	0.071	0.052	0.031	0.033	0.00015	0.0042	0.44	0.82	0.03	0.38	0.011	0.00013	0.00094	0.014	0.13	0.61	0.81	1.5e-13	3.7e-15	2e-22	8.4e-25	0	1.4e-31	0.07	0.05
B_4wkPost	0.00023	0.035	0.043	0.027	0.021	0.015	0.016	2.4e-05	0.003	0.17	0.31	0.0062	0.11	0.0014	1.1e-05	2.3e-05	0.00073	0.02	0.18	0.87	1.9e-12	4.9e-17	9e-20	1.1e-25	1.4e-31	0	0.2	0.13
Mac_wk12	0.021	0.07	0.29	0.65	0.37	0.2	0.23	0.088	0.11	0.54	0.28	0.56	0.72	0.35	0.17	0.53	0.71	0.79	0.82	0.29	0.022	0.24	0.087	0.078	0.07	0.2	0	0.00021
E_wk12	0.015	3.8e-06	0.11	0.2	0.074	0.025	0.047	0.039	0.058	0.55	0.86	0.48	0.8	0.36	0.25	0.3	0.73	0.75	0.72	0.7	0.017	0.17	0.087	0.036	0.05	0.13	0.00021	0
