# Supplementary material for: Panhematopoietic RNA barcoding enables kinetic measurements of nucleate and anucleate lineages and the activation of myeloid clones following acute platelet depletion
Source: Genome Biol. 2023 Jun 27;24:152. doi: 10.1186/s13059-023-02976-z (PMC10294477; doi:10.1186/s13059-023-02976-z)
Supplement: Supplementary file 7 — Additional file 7: Table S4. Numbers of eGFP+ LT-HSC, MkP and CFU-E cells recovered per mouse using Smart-seq2 protocol, which had over 50,000 reads/cell and less than 10% mitochondrial gene content, barcode read count > 3. [file 13059_2023_2976_MOESM7_ESM.xlsx]

## Sheet: Sheet1
	control				platelet depleted
	mouse1	mouse2	mouse3	mouse4	mouse5	mouse6	mouse7	mouse8
MkP	168	166	168	166	162	174	156	178
CFU	68	70	80	69	97	86	78	87
HSC	76	74	60	58	82	76	80	90
