# Supplementary material for: Panhematopoietic RNA barcoding enables kinetic measurements of nucleate and anucleate lineages and the activation of myeloid clones following acute platelet depletion
Source: Genome Biol. 2023 Jun 27;24:152. doi: 10.1186/s13059-023-02976-z (PMC10294477; doi:10.1186/s13059-023-02976-z)
Supplement: Supplementary file 9 — Additional file 9: Table S5. Clone type overlap between mature anucleated cells and their bone marrow progenitors. A. Types of clones found in LT-HSC and PB, Progenitors and PBor in all 3 LT-HSC+Progenitors+PB, clone classification based on their output in PB, clone type name as in Fig.3I. B. Numbers of clones found in LT-HSC, Progenitor, LT-HSC and Progenitors, LT-HSC and PB, Progenitors and PBor in all 3 LT-HSC+Progenitors+PBto consider the clone as present in PB it had to contribute >0.089% to a lineage at 2 time points, otherwise clone was excluded from the analysis. [file 13059_2023_2976_MOESM9_ESM.xlsx]

## Sheet: S_Table5A
clone type	Mouse1 Prog_PB	Mouse1 HSC_Prog_PB	Mouse2 Prog_PB	Mouse2 HSC_Prog_PB	Mouse3 HSC_Prog_PB	Mouse4 HSC_Prog_PB	Mouse4 Prog_PB	Mouse5 HSC_Prog_PB	Mouse5 Prog_PB	Mouse6 HSC_Prog_PB	Mouse6 Prog_PB	Mouse7 HSC_Prog_PB	Mouse7 Prog_PB	Mouse7 HSC_PB	Mouse8 HSC_Prog_PB	Mouse8 Prog_PB
PEMB	1	3	7	14	9	1	1	1	0	0	0	0	1	0	1	0
PEB	2	1	1	0	0	0	0	3	2	2	6	5	1	1	4	3
PE	0	0	1	3	1	0	0	9	4	5	1	4	1	1	4	2
ME	1	1	0	0	0	0	0	1	0	0	0	0	0	0	0	0
EB	1	1	0	0	0	0	0	0	0	1	1	1	2	0	0	0
PB	0	0	0	0	0	0	0	0	1	0	2	1	0	0	1	1
P	0	0	0	0	0	0	0	1	0	0	1	0	0	1	1	0
E	0	0	0	0	0	0	0	0	0	1	1	1	0	0	0	0
M	0	0	0	0	0	0	0	0	0	0	0	1	0	0	0	1
MEB	1	0	0	0	1	1	0	0	0	0	0	0	0	0	0	0
PEM	0	0	0	2	0	0	0	0	0	0	0	0	0	0	0	0

## Sheet: S_Table5B
Mouse ID	HSC_ONLY	HSC+PROG	PROG_ONLY	HSC+PB	PROG+PB	HSC+PROG+PB	PB_ONLY
Mouse1	0	15	2	0	6	15	11
Mouse2	5	6	4	1	10	19	28
Mouse3	0	12	0	0	0	11	16
Mouse4	0	0	0	0	0	3	9
Mouse5	16	15	30	0	7	15	24
Mouse6	20	16	52	1	13	9	20
Mouse7	16	17	59	3	5	13	19
Mouse8	12	11	44	0	7	11	14
