# Supplementary material for: Panhematopoietic RNA barcoding enables kinetic measurements of nucleate and anucleate lineages and the activation of myeloid clones following acute platelet depletion
Source: Genome Biol. 2023 Jun 27;24:152. doi: 10.1186/s13059-023-02976-z (PMC10294477; doi:10.1186/s13059-023-02976-z)
Supplement: Supplementary file 11 — Additional file 11: Table S6. Differentially expressed genes between HSC producing only progenitors or progenitors and mature anucleate blood cells. List of DE genes (generated using deseq2 [56] between LT-HSC clones producing only progenitors or giving rise to progenitors and mature PB progeny. [file 13059_2023_2976_MOESM11_ESM.xlsx]

## Sheet: Additional_file11_TableS6
	baseMean	log2FoldChange	lfcSE	stat	pvalue	padj
BC016579	134.114	-11.0447	1.57888	-6.99528	2.65e-12	3.96e-08
AA986860	238.68	9.28928	1.44001	6.45086	1.11e-10	8.31e-07
Gprc5a	46.6886	-23.814	3.90834	-6.09312	1.11e-09	2.95e-06
Ccdc102a	122.649	9.96276	1.63646	6.088	1.14e-09	2.95e-06
Hspb9	45.6028	-23.7817	3.90838	-6.0848	1.17e-09	2.95e-06
Gm43868	48.8602	-23.6344	3.90827	-6.04728	1.47e-09	2.95e-06
Ccr1	39.631	-23.5889	3.90862	-6.03509	1.59e-09	2.95e-06
Ppm1n	39.0881	-23.5703	3.90865	-6.0303	1.64e-09	2.95e-06
Gm37766	37.4595	-23.5126	3.90873	-6.01541	1.79e-09	2.95e-06
Vash2	35.8308	-23.4516	3.90882	-5.99966	1.98e-09	2.95e-06
Ephb2	50.4889	-23.221	3.90822	-5.94157	2.82e-09	3.12e-06
Gm12057	50.4889	-23.221	3.90822	-5.94157	2.82e-09	3.12e-06
Abca4	194.948	8.95622	1.51044	5.92953	3.04e-09	3.12e-06
Olfm1	28.2303	-23.1276	3.90938	-5.91594	3.3e-09	3.12e-06
Cryba4	28.2303	-23.1276	3.90938	-5.91594	3.3e-09	3.12e-06
Tmem30b	27.1445	-23.0741	3.90948	-5.90209	3.59e-09	3.12e-06
Vmn2r18	26.6017	-23.0458	3.90954	-5.89478	3.75e-09	3.12e-06
Fat3	26.0588	-23.0182	3.90959	-5.88761	3.92e-09	3.12e-06
Nupr1	4665.16	1.31051	0.222671	5.88543	3.97e-09	3.12e-06
Zfp974	151.823	7.04347	1.20719	5.8346	5.39e-09	4.03e-06
Arhgef9	90.6211	8.58981	1.54348	5.56524	2.62e-08	1.79e-05
Stxbp6	211.527	9.81986	1.76501	5.56362	2.64e-08	1.79e-05
Tacr1	262.106	11.0576	2.00825	5.50608	3.67e-08	2.34e-05
Plekhb2	3385.82	0.815177	0.148166	5.50178	3.76e-08	2.34e-05
Dmd	130.279	6.9921	1.28692	5.4332	5.54e-08	3.31e-05
Spidr	1148.16	-2.06165	0.38354	-5.3753	7.65e-08	4.36e-05
Nrbp2	111.735	9.82659	1.82992	5.36994	7.88e-08	4.36e-05
Gm44550	18.6979	20.8124	3.90875	5.32457	1.01e-07	5.21e-05
Zfp108	91.2844	7.43035	1.39549	5.32456	1.01e-07	5.21e-05
Gm13535	17.0411	20.7137	3.90895	5.29905	1.16e-07	5.8e-05
Klhdc7b	15.3844	20.5714	3.90918	5.26232	1.42e-07	6.64e-05
Gm8807	15.3844	20.5714	3.90918	5.26232	1.42e-07	6.64e-05
Clptm1l	2459.66	1.39355	0.267481	5.20991	1.89e-07	8.56e-05
Mmgt2	1127.17	1.16838	0.227618	5.13309	2.85e-07	0.000125276
Dbt	291.26	4.17827	0.834134	5.00911	5.47e-07	0.00023348
Aass	18.9346	19.3555	3.90873	4.95186	7.35e-07	0.000305137
Cd59a	779.022	-1.43441	0.290464	-4.93835	7.88e-07	0.000318212
Daam1	156.457	-3.88519	0.794035	-4.89297	9.93e-07	0.000390617
Fhdc1	307.565	6.00664	1.23095	4.87967	1.06e-06	0.000407177
Lix1l	60.7668	7.95709	1.63717	4.86027	1.17e-06	0.000431264
Src	65.2309	8.06125	1.6604	4.85502	1.2e-06	0.000431264
Gm31166	17.5145	18.9724	3.90889	4.85366	1.21e-06	0.000431264
Scn3b	84.0377	-9.23948	1.9433	-4.75454	1.99e-06	0.00069126
Pycr1	78.5495	7.69714	1.65516	4.65039	3.31e-06	0.00112522
Gm37718	68.3361	8.18714	1.77632	4.60904	4.05e-06	0.0013434
Pros1	574.154	3.30427	0.717689	4.60403	4.14e-06	0.00134622
Trim7	50.9676	8.69437	1.90411	4.56611	4.97e-06	0.00157979
Gm10033	398.575	1.44178	0.31634	4.55768	5.17e-06	0.00161026
Usp31	152.402	6.78165	1.49729	4.52929	5.92e-06	0.00180497
C77080	92.8553	8.6342	1.90854	4.52399	6.07e-06	0.00181378
Pilra	89.4002	7.77823	1.73277	4.48891	7.16e-06	0.00209767
Zbtb26	145.671	2.60822	0.583089	4.4731	7.71e-06	0.00221551
Glt8d2	50.8731	7.69915	1.7236	4.46691	7.94e-06	0.00223761
Ggnbp1	67.1258	9.09299	2.04254	4.45182	8.51e-06	0.00235636
Med22	2550.2	0.666849	0.15076	4.42325	9.72e-06	0.00264176
Gm50012	50.3792	8.67791	1.97788	4.38747	1.15e-05	0.00306019
4930513N10Rik	87.4427	6.90496	1.57982	4.37072	1.24e-05	0.00324675
Ank3	57.893	8.87936	2.03759	4.35778	1.31e-05	0.00337182
Ctc1	1518.43	0.894239	0.20534	4.35491	1.33e-05	0.00337182
Tspan12	46.433	7.63059	1.76143	4.33205	1.48e-05	0.00367942
Gm15675	174.358	-10.5751	2.45161	-4.31353	1.61e-05	0.00393608
Zfp619	49.5023	6.92479	1.60777	4.30708	1.65e-05	0.00398733
1600014C10Rik	1207.33	1.58213	0.369089	4.28657	1.81e-05	0.00430411
Uggt2	60.3735	8.93871	2.09115	4.27454	1.92e-05	0.0044723
Gm45413	40.9131	8.3795	1.96997	4.25362	2.1e-05	0.004836
Ang	68.2496	9.11574	2.15512	4.22981	2.34e-05	0.00529573
Tmem267	55.3766	8.81335	2.08988	4.21716	2.47e-05	0.00551809
Gm36936	27.4872	-7.90177	1.8999	-4.15904	3.2e-05	0.00702338
Atp8b2	150.064	4.19883	1.01819	4.12383	3.73e-05	0.00807016
Gm47583	81.7483	9.37586	2.27869	4.11459	3.88e-05	0.00828049
Gm38248	72.477	-10.1524	2.47545	-4.10122	4.11e-05	0.00865026
Klf1	386.464	-3.08545	0.75918	-4.06419	4.82e-05	0.0100042
Tnfrsf10b	69.61	6.11137	1.51192	4.04212	5.3e-05	0.010789
Rras2	445.198	-2.34888	0.581389	-4.04012	5.34e-05	0.010789
Sfxn3	2200.54	0.9769	0.244894	3.98907	6.63e-05	0.0132172
Fcer1a	537.731	-5.98397	1.50138	-3.98566	6.73e-05	0.0132321
Flywch1	1657.6	1.29611	0.326984	3.96383	7.38e-05	0.0143144
Thap11	1354	0.964295	0.244716	3.94046	8.13e-05	0.0155812
Ttf1	786.328	1.76055	0.448122	3.92873	8.54e-05	0.0161541
Cib2	55.0554	-7.9956	2.05895	-3.88335	0.000103029	0.0192458
Lamc1	71.1178	7.57176	1.96466	3.85399	0.000116209	0.0214156
Ltv1	2239.22	-0.787027	0.204551	-3.84758	0.000119289	0.0214156
Gm37660	68.1127	-10.0633	2.61732	-3.8449	0.000120599	0.0214156
Dync2li1	383.12	2.05019	0.533313	3.84425	0.000120922	0.0214156
Zfp712	39.3617	6.70312	1.74449	3.84246	0.00012181	0.0214156
Zfp647	126.201	6.15895	1.60595	3.83508	0.000125523	0.0218119
Mmp14	467.606	1.3913	0.364581	3.81616	0.000135545	0.0232825
Lrrc75a	173.376	2.61872	0.690576	3.79208	0.000149388	0.0253689
Phtf1	711.746	-1.3001	0.35036	-3.71075	0.000206646	0.034698
Ttc23	39.838	8.34111	2.25675	3.69606	0.00021897	0.0363587
Zfp354b	37.5368	8.25523	2.24326	3.68001	0.000233227	0.0383005
Ncoa5	978.647	1.24085	0.337963	3.67156	0.000241071	0.0391584
Gm47657	65.4784	8.13435	2.2197	3.66462	0.000247708	0.0398037
Lingo4	53.8062	8.77324	2.39718	3.65981	0.000252399	0.0401261
Glis2	110.945	5.23711	1.43857	3.64051	0.0002721	0.0428028
Gm43088	115.325	6.0246	1.6572	3.6354	0.000277545	0.0432045
Themis2	390.361	1.22191	0.336596	3.63019	0.000283209	0.0436317
Gm37829	46.3511	7.48997	2.06989	3.61853	0.000296276	0.045179
