# Supplementary material for: Panhematopoietic RNA barcoding enables kinetic measurements of nucleate and anucleate lineages and the activation of myeloid clones following acute platelet depletion
Source: Genome Biol. 2023 Jun 27;24:152. doi: 10.1186/s13059-023-02976-z (PMC10294477; doi:10.1186/s13059-023-02976-z)
Supplement: Supplementary file 13 — Additional file 13: Table S7. Differentially expressed genes between reprogrammed platelet-erythroid and multipotent clones. Full list of DE genes between reprogrammed platelet-erythroidand multipotent clonesupon platelet depletion using deseq2 and full list of enriched processes using DAVID bioinformatics [57]. [file 13059_2023_2976_MOESM13_ESM.xlsx]

## Sheet: DE_PEswtich_PEMB_Aug22_v4
	baseMean	log2FoldChange	lfcSE	stat	pvalue	padj
Asah1	834.358	8.47628	0.992686	8.53874	1.35695e-17	1.69361e-13
Qars	853.458	8.46313	1.07883	7.84472	4.33915e-15	2.70785e-11
Tmem214	357.273	7.42832	0.992817	7.48206	7.31651e-14	2.53855e-10
Nae1	419.367	7.85847	1.05227	7.46811	8.13574e-14	2.53855e-10
Pwwp3a	652.024	5.67289	0.790113	7.17985	6.97862e-13	1.742e-09
Gsn	684.275	9.57368	1.43051	6.6925	2.19388e-11	4.56364e-08
Cxcl10	615.683	23.975	3.62711	6.60996	3.8443e-11	6.25693e-08
Letm1	563.606	8.53634	1.29266	6.60369	4.01053e-11	6.25693e-08
Zfp27	291.559	-10.7836	1.64267	-6.56465	5.21546e-11	7.23269e-08
Mcoln1	420.563	8.19817	1.25558	6.52938	6.60404e-11	8.2425e-08
Yipf1	434.878	7.88965	1.22319	6.45006	1.11803e-10	1.26856e-07
Cyth1	294.175	10.7777	1.70612	6.31708	2.66545e-10	2.76399e-07
Asxl2	404.637	8.81838	1.4001	6.29841	3.0072e-10	2.76399e-07
S1pr3	398.033	-26.0304	4.13596	-6.29367	3.10039e-10	2.76399e-07
Clec1a	541.161	9.23071	1.47277	6.2676	3.6666e-10	3.05086e-07
Zc3hc1	431.128	7.48883	1.19768	6.25277	4.03236e-10	3.14549e-07
Ccdc82	215.643	6.99883	1.12183	6.23877	4.41033e-10	3.23796e-07
Slc25a19	307.708	8.42839	1.35652	6.21323	5.19063e-10	3.38097e-07
Fancg	292.828	10.7711	1.73718	6.20031	5.6353e-10	3.38097e-07
Ube2h	205.511	6.02518	0.972761	6.1939	5.86937e-10	3.38097e-07
Pcdhgb7	198.99	-12.0291	1.94325	-6.19018	6.00951e-10	3.38097e-07
Cyb5r1	278.271	7.74846	1.25244	6.18668	6.1445e-10	3.38097e-07
Acot13	268.881	8.23562	1.33166	6.18449	6.23046e-10	3.38097e-07
4833412K13Rik	153.919	-10.6817	1.73596	-6.1532	7.59333e-10	3.79258e-07
Pomk	290.567	10.7606	1.74879	6.15313	7.59671e-10	3.79258e-07
Tmem263	232.395	10.4379	1.70048	6.13818	8.3472e-10	4.00698e-07
AW549877	377.748	9.67211	1.57982	6.12227	9.22496e-10	4.26432e-07
Tnfrsf1b	459.065	9.18445	1.51107	6.07812	1.216e-09	5.4203e-07
Nprl2	293.565	10.7745	1.78212	6.0459	1.4858e-09	6.39458e-07
Ppp1r11	215.639	7.38002	1.22609	6.01917	1.75317e-09	7.29377e-07
Rexo4	155.004	6.90057	1.14884	6.00655	1.89517e-09	7.63021e-07
Rnf213	294.082	5.26768	0.8814	5.97649	2.27992e-09	8.78409e-07
E430018J23Rik	169.142	7.02635	1.17626	5.97347	2.32253e-09	8.78409e-07
Sbk1	186.232	-25.2141	4.22773	-5.96398	2.46171e-09	9.03664e-07
Supt7l	212.042	10.3053	1.738	5.92941	3.04029e-09	1.02919e-06
Rhbdl3	144.486	-24.8624	4.1933	-5.92907	3.04659e-09	1.02919e-06
Fam117b	243.675	10.5057	1.77361	5.92335	3.15448e-09	1.02919e-06
Enpp4	256.613	7.63109	1.28843	5.92279	3.16524e-09	1.02919e-06
Tnfaip2	217.485	6.61439	1.11726	5.92018	3.21598e-09	1.02919e-06
Rgs11	136.483	-24.7785	4.20944	-5.88641	3.94667e-09	1.22194e-06
Usp54	184.231	5.85813	0.995669	5.88361	4.01407e-09	1.22194e-06
Ccdc166	202.396	10.238	1.74248	5.87554	4.21471e-09	1.23874e-06
Gm48062	161.514	-25.0166	4.25925	-5.87347	4.26776e-09	1.23874e-06
Ythdf3	428.69	9.94784	1.70306	5.84115	5.18423e-09	1.44858e-06
Hars2	215.469	10.3289	1.76867	5.83991	5.22283e-09	1.44858e-06
Ffar2	150.86	-24.9196	4.27674	-5.82678	5.65086e-09	1.53322e-06
Cdip1	309.309	5.82243	1.00271	5.80669	6.37201e-09	1.69211e-06
Rps6kb2	230.288	6.57245	1.13417	5.79497	6.83353e-09	1.76214e-06
Galnt11	305.983	8.40921	1.45254	5.7893	7.06818e-09	1.76214e-06
Gm45131	142.337	-24.8413	4.29205	-5.78773	7.13431e-09	1.76214e-06
Brwd1	260.096	9.21822	1.59314	5.78618	7.20048e-09	1.76214e-06
Tmem246	582.038	11.7621	2.03537	5.77883	7.52219e-09	1.79435e-06
Got1	269.875	8.40417	1.4549	5.77644	7.62971e-09	1.79435e-06
Mon1b	167.665	6.51851	1.12904	5.77352	7.7634e-09	1.79435e-06
Arhgap21	193.681	10.1746	1.76771	5.75583	8.62186e-09	1.95654e-06
Xlr3a	114.204	-24.5343	4.26633	-5.75068	8.88843e-09	1.98101e-06
Tbc1d22b	169.317	9.98134	1.74308	5.72627	1.02664e-08	2.24799e-06
H2ac6	404.555	7.9251	1.38676	5.71485	1.09799e-08	2.33662e-06
Gcsam	129.126	-24.6817	4.32123	-5.71172	1.11841e-08	2.33662e-06
Fbxl8	218.23	10.3465	1.81169	5.71098	1.12328e-08	2.33662e-06
C1qtnf12	148.682	4.76016	0.834668	5.70305	1.1768e-08	2.40781e-06
Ccnq	251.065	9.16932	1.60921	5.69804	1.2119e-08	2.43963e-06
Hnrnph2	1071.1	5.79555	1.01841	5.69077	1.26469e-08	2.46679e-06
Tmprss3	122.734	-24.633	4.32862	-5.69074	1.26492e-08	2.46679e-06
Frmd6	156.354	9.86597	1.73846	5.67514	1.38579e-08	2.66093e-06
Zfp418	174.598	10.0248	1.76786	5.67059	1.4231e-08	2.69117e-06
Med18	162.637	7.50873	1.32538	5.66534	1.4673e-08	2.73334e-06
Bcl2l13	270.493	9.27816	1.64149	5.65229	1.58323e-08	2.90592e-06
Cdkn2aip	177.396	7.78127	1.38034	5.63722	1.72815e-08	3.12594e-06
Sned1	103.131	-24.3893	4.32874	-5.63428	1.75793e-08	3.13439e-06
Foxo1	196.5	10.1951	1.81059	5.63082	1.79352e-08	3.14852e-06
Cyld	183.772	10.0996	1.79432	5.62865	1.81631e-08	3.14852e-06
9430085M18Rik	98.1986	-24.3225	4.32472	-5.62406	1.86516e-08	3.18892e-06
Cavin3	226.813	9.02221	1.60851	5.60905	2.03445e-08	3.43135e-06
Tmem219	150.139	9.80754	1.751	5.60109	2.13005e-08	3.50441e-06
Myo1a	92.7911	-24.2448	4.32882	-5.60078	2.13392e-08	3.50441e-06
Fdft1	242.23	8.0707	1.44667	5.5788	2.42179e-08	3.8452e-06
Armc2	86.5185	-24.1427	4.32888	-5.57712	2.44529e-08	3.8452e-06
4930565N06Rik	86.0842	-24.1388	4.32889	-5.57622	2.45797e-08	3.8452e-06
Tmem71	339.443	10.9839	1.96994	5.57575	2.46467e-08	3.8452e-06
Scpep1	195.532	10.1892	1.8298	5.56846	2.57004e-08	3.96008e-06
Cyp4b1	83.2741	-24.0937	4.32892	-5.56576	2.61017e-08	3.97287e-06
Vdr	143.838	9.74586	1.75178	5.56341	2.64547e-08	3.97808e-06
Setdb1	175.613	7.77109	1.39891	5.55511	2.7744e-08	4.12229e-06
Mlst8	192.894	8.78606	1.585	5.54326	2.9689e-08	4.34293e-06
E230029C05Rik	77.4341	-23.9907	4.32899	-5.54188	2.99248e-08	4.34293e-06
Tlr2	254.535	10.5686	1.91035	5.53227	3.16106e-08	4.41493e-06
Itpkc	74.5779	-23.9399	4.32902	-5.5301	3.20047e-08	4.41493e-06
Pld4	74.406	-23.933	4.32903	-5.52849	3.23002e-08	4.41493e-06
Tctn2	74.1897	-23.9307	4.32903	-5.52795	3.23987e-08	4.41493e-06
Uso1	206.431	10.2662	1.85792	5.52564	3.28283e-08	4.41493e-06
Arhgap19	90.7264	22.6216	4.09417	5.52531	3.28907e-08	4.41493e-06
Gm15550	73.7256	-23.9191	4.32904	-5.52527	3.28971e-08	4.41493e-06
Stox1	148.235	9.78865	1.77288	5.52132	3.36464e-08	4.46745e-06
Gm47508	71.1686	-23.8712	4.32907	-5.51416	3.50456e-08	4.49371e-06
Tmem202	70.7289	-23.8645	4.32908	-5.51262	3.53541e-08	4.49371e-06
Rhbdl2	70.7289	-23.8645	4.32908	-5.51262	3.53541e-08	4.49371e-06
Slc10a7	138.98	7.28267	1.32113	5.51247	3.53826e-08	4.49371e-06
Gm19557	70.5126	-23.8583	4.32908	-5.51118	3.56444e-08	4.49371e-06
Tjap1	171.308	9.99712	1.81677	5.50268	3.74061e-08	4.6443e-06
Siah2	68.1855	-23.8117	4.32912	-5.50035	3.79037e-08	4.6443e-06
Hyal2	241.897	8.25615	1.50109	5.50011	3.79552e-08	4.6443e-06
Cyp4f13	263.028	10.6163	1.93189	5.49528	3.90085e-08	4.72685e-06
Ifit3	66.403	-23.7782	4.32915	-5.49258	3.96102e-08	4.75361e-06
Cdc42ep4	277.523	9.31874	1.69753	5.48959	4.02857e-08	4.78862e-06
Cdc42bpg	65.1052	-23.7499	4.32917	-5.486	4.11132e-08	4.8357e-06
Gpsm1	147.946	9.78597	1.78447	5.48396	4.15905e-08	4.8357e-06
Tmem204	73.5408	-23.7301	4.32904	-5.48162	4.21454e-08	4.8357e-06
Whrn	64.0237	-23.7272	4.32919	-5.48073	4.23565e-08	4.8357e-06
Tigd5	63.8074	-23.7225	4.3292	-5.47964	4.2619e-08	4.8357e-06
Ndrg2	135.098	9.65557	1.76308	5.47654	4.33719e-08	4.86005e-06
Brd8dc	68.7822	-23.7043	4.32911	-5.47556	4.36123e-08	4.86005e-06
2810414N06Rik	62.5097	-23.6934	4.32922	-5.47289	4.42743e-08	4.89015e-06
Cyp26b1	61.8608	-23.6767	4.32924	-5.46904	4.52491e-08	4.95399e-06
Pdzk1	61.2119	-23.664	4.32925	-5.46607	4.60118e-08	4.99368e-06
H2bc8	248.895	6.36795	1.16557	5.46339	4.67126e-08	5.02603e-06
Gm45428	60.3467	-23.6439	4.32927	-5.4614	4.72385e-08	5.03228e-06
Fryl	259.269	7.13223	1.30629	5.4599	4.76406e-08	5.03228e-06
Nkapl	59.9141	-23.632	4.32928	-5.45864	4.79802e-08	5.03228e-06
Commd9	168.665	9.9759	1.82975	5.45207	4.97873e-08	5.17829e-06
Xylt2	263.546	10.6188	1.94851	5.4497	5.04543e-08	5.2043e-06
Glb1l	242.882	10.5009	1.92921	5.44313	5.23531e-08	5.3559e-06
Flot2	421.227	6.7556	1.24152	5.4414	5.28621e-08	5.364e-06
Zfp438	86.4263	22.5539	4.14772	5.43766	5.39852e-08	5.43378e-06
Tyw1	419.566	8.60679	1.58464	5.43137	5.59238e-08	5.48202e-06
Pnck	158.884	9.88985	1.82096	5.43111	5.60041e-08	5.48202e-06
Timm21	352.484	7.90452	1.45542	5.43108	5.60148e-08	5.48202e-06
Tmco6	237.257	9.09105	1.6741	5.43042	5.62214e-08	5.48202e-06
Mrps23	160.61	9.90525	1.82499	5.42755	5.71326e-08	5.52769e-06
Insig2	151.764	7.55887	1.39455	5.42031	5.94961e-08	5.71209e-06
Nsun6	156.326	9.86591	1.82124	5.41715	6.05576e-08	5.76962e-06
Pgm2	368.509	6.92243	1.27954	5.4101	6.29888e-08	5.91876e-06
E130307A14Rik	166.945	9.96006	1.84109	5.40987	6.30714e-08	5.91876e-06
Dph1	133.122	9.63352	1.78264	5.40406	6.51494e-08	6.06813e-06
Adam22	165.401	9.94705	1.84456	5.39264	6.94306e-08	6.41899e-06
Spata2	180.409	10.0718	1.86967	5.38694	7.16674e-08	6.57706e-06
Elp4	137.418	7.26132	1.34828	5.3856	7.22034e-08	6.57789e-06
Klhdc1	208.173	8.03697	1.49288	5.38354	7.30369e-08	6.6056e-06
Nedd4l	133.549	9.63814	1.79396	5.37256	7.76251e-08	6.97006e-06
Eif2b3	231.062	7.99943	1.4906	5.36658	8.02453e-08	7.15387e-06
Mcm9	155.471	7.59903	1.4195	5.35332	8.63541e-08	7.6355e-06
Cd300c2	90.7359	22.6192	4.22611	5.35224	8.68713e-08	7.6355e-06
Faah	178.099	8.67457	1.6222	5.3474	8.92266e-08	7.78767e-06
Dennd6b	237.171	9.09258	1.7033	5.33823	9.38597e-08	8.13516e-06
Cdk8	141.418	9.72193	1.82207	5.33566	9.51995e-08	8.19438e-06
Smpd1	308.065	10.8447	2.03742	5.32278	1.02191e-07	8.73593e-06
Ttyh2	106.417	-11.1268	2.09147	-5.32008	1.03723e-07	8.75619e-06
Dram2	229.336	7.98674	1.50148	5.31924	1.04201e-07	8.75619e-06
Snapc2	215.029	8.09003	1.52113	5.31842	1.04675e-07	8.75619e-06
Plpp2	164.119	8.55425	1.60912	5.3161	1.06015e-07	8.75619e-06
Pidd1	277.244	8.2559	1.55327	5.31517	1.06557e-07	8.75619e-06
Zbtb43	301.518	9.4435	1.77675	5.31503	1.06637e-07	8.75619e-06
Cryl1	256.612	7.92586	1.49474	5.3025	1.14225e-07	9.31577e-06
Zfp560	146.264	9.76903	1.84274	5.30136	1.14945e-07	9.31577e-06
Prkrip1	146.956	7.51707	1.41873	5.29845	1.16788e-07	9.40406e-06
Zfp85	81.2805	22.4666	4.24319	5.29475	1.19177e-07	9.53491e-06
Dpysl2	345.773	11.0106	2.08404	5.28331	1.26872e-07	1.00856e-05
Adnp2	201.693	7.99706	1.51398	5.28215	1.27676e-07	1.00856e-05
Bmpr1a	78.3152	22.4129	4.24877	5.27516	1.32641e-07	1.04119e-05
Asb13	283.737	6.80554	1.29369	5.26055	1.43626e-07	1.12023e-05
Gphn	148.678	9.7941	1.8624	5.25885	1.44963e-07	1.12023e-05
Klhl3	484.459	9.95937	1.89409	5.25813	1.4553e-07	1.12023e-05
Ralgapa1	334.36	9.59529	1.82526	5.25693	1.46478e-07	1.12023e-05
Hnrnpll	305.648	7.00247	1.33246	5.25531	1.47776e-07	1.12023e-05
Slc26a11	205.222	10.2579	1.95206	5.25491	1.48095e-07	1.12023e-05
Slmap	211.691	8.06998	1.53624	5.25308	1.49576e-07	1.12461e-05
Snupn	127.926	9.57722	1.82685	5.24248	1.58433e-07	1.18408e-05
Gstm7	160.711	9.90496	1.89023	5.24009	1.60503e-07	1.19229e-05
Ass1	172.761	7.05778	1.34716	5.23901	1.61443e-07	1.19229e-05
Gm42725	84.1261	21.7151	4.15097	5.23134	1.68287e-07	1.22972e-05
Ddb2	133.406	9.63688	1.84222	5.23112	1.68482e-07	1.22972e-05
Cdk5rap1	144.429	9.75242	1.86486	5.22957	1.699e-07	1.23286e-05
Pcyox1l	212.88	8.08069	1.54611	5.22645	1.72796e-07	1.23941e-05
Prkab2	71.4147	22.2894	4.26607	5.22481	1.74332e-07	1.23941e-05
Pced1a	191.899	6.69922	1.28225	5.22458	1.74549e-07	1.23941e-05
Arsa	203.34	7.46616	1.42911	5.22434	1.74775e-07	1.23941e-05
Gm17137	70.6999	22.2812	4.26803	5.22049	1.7845e-07	1.25832e-05
Plekha5	223.681	10.383	1.99406	5.20694	1.91982e-07	1.34614e-05
Ntpcr	191.067	7.72357	1.48394	5.20478	1.94226e-07	1.35279e-05
Gm38082	315.3	10.8774	2.09023	5.20395	1.95099e-07	1.35279e-05
Dolk	166.18	8.47351	1.62899	5.20171	1.97464e-07	1.36163e-05
Tmem18	233.532	7.49428	1.4415	5.19893	2.0044e-07	1.37456e-05
Prom1	67.4797	22.2118	4.27754	5.19265	2.07319e-07	1.41396e-05
Ppig	238.283	6.54626	1.26121	5.19047	2.09763e-07	1.42286e-05
Stat2	143.356	9.74151	1.87965	5.18263	2.18781e-07	1.476e-05
Cenpl	170.796	8.51017	1.64375	5.17728	2.25149e-07	1.5108e-05
Bmpr2	261.853	10.6098	2.05045	5.17437	2.28679e-07	1.51981e-05
Qprt	193.767	10.1762	1.967	5.17345	2.29806e-07	1.51981e-05
Kdm8	355.852	-4.6009	0.889376	-5.17318	2.30145e-07	1.51981e-05
Klhl20	269.447	10.6507	2.05995	5.17036	2.33638e-07	1.52668e-05
Ice2	233.377	8.94053	1.72936	5.16985	2.34277e-07	1.52668e-05
Prelid2	170.745	8.61517	1.66657	5.16939	2.34855e-07	1.52668e-05
Dhx32	324.443	10.9188	2.11435	5.16412	2.41579e-07	1.56225e-05
Tmem53	99.8263	22.751	4.40775	5.1616	2.44845e-07	1.57521e-05
Htatip2	148.373	8.41129	1.63002	5.16023	2.46642e-07	1.57863e-05
Poc5	160.246	9.90063	1.92002	5.15652	2.51582e-07	1.60204e-05
Adam5	97.0661	22.7095	4.40775	5.15218	2.5748e-07	1.63127e-05
Capn2	151.363	7.57173	1.47014	5.15036	2.5999e-07	1.63886e-05
Pias2	187.828	8.75667	1.70194	5.14512	2.67348e-07	1.67677e-05
Mycbp	133.513	9.63749	1.87387	5.14309	2.70253e-07	1.67995e-05
Fcnb	61.7293	22.099	4.29699	5.14289	2.70547e-07	1.67995e-05
Ubash3b	144.21	6.79702	1.32264	5.13899	2.76223e-07	1.7067e-05
Rad18	155.492	9.85823	1.92096	5.13192	2.86801e-07	1.76333e-05
Arhgap27os3	86.7155	22.5567	4.4078	5.11745	3.0969e-07	1.89367e-05
Rdh10	166.818	7.53013	1.4717	5.11664	3.11035e-07	1.89367e-05
Gm20467	167.544	9.96495	1.94937	5.11188	3.18975e-07	1.92778e-05
Aamdc	180.059	10.0702	1.97012	5.11143	3.19726e-07	1.92778e-05
Als2	106.631	9.31328	1.82708	5.09735	3.44442e-07	2.06682e-05
Pik3cb	80.045	22.4447	4.40783	5.09202	3.54272e-07	2.11563e-05
Rarb	105.977	9.30441	1.82869	5.08802	3.61826e-07	2.14219e-05
Rngtt	118.325	9.46462	1.86024	5.08785	3.62151e-07	2.14219e-05
Kifbp	215.12	8.10563	1.59475	5.08268	3.72143e-07	2.1909e-05
A530083M17Rik	77.2849	22.3977	4.40784	5.08133	3.74803e-07	2.19621e-05
Hemk1	143.377	9.74009	1.9183	5.07747	3.82502e-07	2.23084e-05
Ttc12	79.355	22.3588	4.40783	5.07253	3.92567e-07	2.26942e-05
Abcd3	138.219	8.309	1.63807	5.07244	3.92752e-07	2.26942e-05
Gm44681	74.0647	22.3436	4.40786	5.06904	3.99831e-07	2.29967e-05
Klhdc10	237.482	9.10055	1.79706	5.06412	4.10282e-07	2.34896e-05
1300014J16Rik	72.4546	22.3164	4.40787	5.06286	4.13017e-07	2.35382e-05
Gm29340	71.3045	22.2932	4.40788	5.05758	4.24619e-07	2.40894e-05
Rbms1	161.57	9.91254	1.96638	5.04101	4.63091e-07	2.61531e-05
Arid3b	94.9698	9.14652	1.81543	5.03822	4.69881e-07	2.64171e-05
Acbd5	153.751	9.84258	1.9563	5.03123	4.87348e-07	2.72762e-05
Cdc25b	133.596	8.15881	1.62535	5.01972	5.17465e-07	2.88325e-05
Oas1c	164.06	9.93511	1.98144	5.01408	5.32886e-07	2.95598e-05
Cd200r1	233.84	10.4472	2.08511	5.01039	5.43203e-07	2.99693e-05
Adprm	114.265	9.4131	1.87896	5.00973	5.4507e-07	2.99693e-05
Zfp94	206.71	10.2691	2.05092	5.0071	5.52564e-07	3.0168e-05
Gm5532	60.2638	22.0668	4.40797	5.00612	5.55372e-07	3.0168e-05
Zfp455	186.738	10.1214	2.02188	5.00593	5.55937e-07	3.0168e-05
Nab2	102.564	9.25759	1.84964	5.00509	5.58366e-07	3.01687e-05
Tmem68	123.211	9.52134	1.90329	5.00256	5.65733e-07	3.04305e-05
Zfp189	163.077	8.43346	1.68624	5.00133	5.69359e-07	3.04305e-05
Vnn1	206.487	10.2666	2.05324	5.0002	5.72721e-07	3.04305e-05
Hp	59.1137	22.0404	4.40798	5.00011	5.72964e-07	3.04305e-05
Mxd1	345.677	9.47214	1.89696	4.99333	5.93482e-07	3.13866e-05
Epb41l2	266.023	9.26708	1.85823	4.98704	6.13105e-07	3.22689e-05
Ttyh1	56.5836	21.9798	4.408	4.98634	6.15336e-07	3.22689e-05
Gm37219	56.3535	21.9759	4.408	4.98545	6.18172e-07	3.22821e-05
Smc2	382.424	6.6572	1.33559	4.98445	6.21371e-07	3.23139e-05
4930438A08Rik	54.2834	21.9192	4.40803	4.97256	6.60748e-07	3.40777e-05
Gm38243	54.2834	21.9192	4.40803	4.97256	6.60748e-07	3.40777e-05
Atp6v0d2	53.5934	21.9072	4.40803	4.96984	6.70072e-07	3.44121e-05
Acox3	256.868	10.5816	2.1295	4.96907	6.72747e-07	3.44121e-05
Gm16153	53.1333	21.8961	4.40804	4.9673	6.7892e-07	3.45861e-05
Tfdp2	472.287	5.70043	1.14841	4.96374	6.91482e-07	3.50828e-05
Cemip2	166.541	9.9562	2.0074	4.95975	7.05844e-07	3.54771e-05
Sos2	115.13	9.42531	1.90051	4.95936	7.07271e-07	3.54771e-05
Wfdc21	51.7533	21.8605	4.40806	4.95922	7.0778e-07	3.54771e-05
Kcnk12	90.7822	9.08224	1.83272	4.95562	7.21013e-07	3.59958e-05
Prkar1b	50.8332	21.836	4.40807	4.95364	7.2837e-07	3.62183e-05
Mtcp1	123.936	9.53121	1.92524	4.95065	7.39659e-07	3.66337e-05
Fbxo4	143.377	9.74041	1.96902	4.94684	7.54285e-07	3.72104e-05
Tpmt	93.4423	9.12409	1.84504	4.9452	7.60665e-07	3.73774e-05
Abt1	149.88	9.80546	1.98365	4.94315	7.68711e-07	3.75914e-05
Gm13710	48.9931	21.7846	4.40809	4.94195	7.73469e-07	3.75914e-05
Herc2	189.683	7.48102	1.51383	4.9418	7.74056e-07	3.75914e-05
Gm48745	48.5331	21.7655	4.4081	4.93762	7.90802e-07	3.82558e-05
Btbd10	128.291	8.09677	1.64097	4.93415	8.05007e-07	3.86476e-05
Nr1h3	48.073	21.7471	4.40811	4.93343	8.07999e-07	3.86476e-05
Clybl	159.326	6.76787	1.37185	4.93338	8.08191e-07	3.86476e-05
Rragd	44.043	21.6366	4.38741	4.93152	8.15926e-07	3.88686e-05
Mx1	54.9735	21.7273	4.40802	4.92905	8.26322e-07	3.90656e-05
Pi16	54.9735	21.7273	4.40802	4.92905	8.26322e-07	3.90656e-05
D430020J02Rik	46.6929	21.7207	4.40813	4.92743	8.33199e-07	3.92421e-05
Ackr4	46.4629	21.7094	4.40813	4.92485	8.44256e-07	3.96134e-05
P3h3	153.928	7.06473	1.43512	4.92275	8.53344e-07	3.9857e-05
Usp30	96.702	9.17238	1.86348	4.92218	8.55834e-07	3.9857e-05
Zfp462	45.3129	21.6805	4.40815	4.91827	8.73117e-07	4.05107e-05
Gm28154	44.1628	21.6447	4.40817	4.91013	9.1015e-07	4.19799e-05
Lrg1	43.9328	21.639	4.40817	4.90884	9.16172e-07	4.19799e-05
Pirb	45.7729	21.6381	4.40814	4.90867	9.16941e-07	4.19799e-05
Fam98a	167.568	6.35285	1.29428	4.9084	9.18236e-07	4.19799e-05
Igsf6	71.5345	21.6114	4.40788	4.90289	9.44355e-07	4.30164e-05
Ptger4	170.478	8.61997	1.75873	4.90126	9.52244e-07	4.30835e-05
Swsap1	144.354	9.74984	1.98929	4.90116	9.52731e-07	4.30835e-05
Gm43009	42.3227	21.5871	4.4082	4.89703	9.72949e-07	4.38389e-05
Mpeg1	42.0926	21.5808	4.40821	4.8956	9.80056e-07	4.40003e-05
Sema4a	41.6326	21.5661	4.40821	4.89225	9.96898e-07	4.4596e-05
Gm26740	40.4825	21.5283	4.40824	4.88364	1.04144e-06	4.62568e-05
Trem3	40.4825	21.5283	4.40824	4.88364	1.04144e-06	4.62568e-05
Mtmr12	246.111	9.15581	1.8765	4.87919	1.06524e-06	4.70459e-05
Dnal1	39.8779	21.5049	4.40825	4.87834	1.06982e-06	4.70459e-05
Tpm4	221.911	8.84862	1.81391	4.87821	1.07051e-06	4.70459e-05
Airn	84.1216	-10.7878	2.21341	-4.87382	1.09458e-06	4.77831e-05
Fabp4	39.3325	21.4848	4.40826	4.87376	1.09494e-06	4.77831e-05
Zfp64	140.776	6.1091	1.25391	4.87203	1.10458e-06	4.80356e-05
Fam228b	38.6424	21.4598	4.40828	4.86808	1.12688e-06	4.86662e-05
Otud1	38.6424	21.4598	4.40828	4.86808	1.12688e-06	4.86662e-05
Necap1	234.273	8.24703	1.69661	4.86089	1.16859e-06	5.02935e-05
Acap2	124.891	5.94112	1.22293	4.85811	1.18509e-06	5.08284e-05
Gm37470	37.0323	21.403	4.40831	4.85513	1.20305e-06	5.12466e-05
Clec4a2	37.0323	21.403	4.40831	4.85513	1.20305e-06	5.12466e-05
L3hypdh	119.539	9.4776	1.9527	4.85359	1.21249e-06	5.1473e-05
Setbp1	36.5723	21.387	4.40833	4.8515	1.2253e-06	5.18404e-05
Ttc30b	94.3085	9.13572	1.8839	4.84936	1.23862e-06	5.22271e-05
Borcs5	115.898	9.43504	1.94923	4.8404	1.29576e-06	5.44523e-05
Ecm1	125.738	9.55141	1.97523	4.8356	1.32745e-06	5.54712e-05
Csgalnact2	169.886	8.61655	1.78198	4.83538	1.32889e-06	5.54712e-05
Rab3ip	159.66	8.5245	1.76618	4.82651	1.38943e-06	5.7805e-05
Habp4	204.684	10.2542	2.12671	4.82164	1.42381e-06	5.90384e-05
Abca13	32.6621	21.237	4.40844	4.81735	1.4548e-06	5.99906e-05
Aurkb	158.54	7.44812	1.54628	4.81681	1.45875e-06	5.99906e-05
Dennd5b	234.602	9.08673	1.88659	4.81647	1.46119e-06	5.99906e-05
Adprhl2	426.563	4.83847	1.00599	4.80965	1.51198e-06	6.18464e-05
Tmem184c	113.491	9.40283	1.95537	4.80872	1.51901e-06	6.18464e-05
Zc3h10	122.472	9.51324	1.97845	4.80842	1.52126e-06	6.18464e-05
Gm45592	31.3069	21.1812	4.40848	4.80466	1.55015e-06	6.24255e-05
Tsc22d2	187.592	6.97757	1.45243	4.80406	1.55477e-06	6.24255e-05
Tmem25	31.1966	21.1765	4.40848	4.80358	1.55856e-06	6.24255e-05
Mex3d	31.1966	21.1765	4.40848	4.80358	1.55856e-06	6.24255e-05
Abat	31.0864	21.1727	4.40849	4.80271	1.56533e-06	6.24255e-05
Krt80	30.9762	21.1677	4.40849	4.80158	1.57421e-06	6.24255e-05
Fbxl21	30.9762	21.1677	4.40849	4.80158	1.57421e-06	6.24255e-05
1700030K09Rik	118.489	9.46507	1.97131	4.80141	1.57552e-06	6.24255e-05
Vcl	106.495	7.93359	1.65277	4.80018	1.58525e-06	6.26125e-05
Gm37675	30.7557	21.1546	4.4085	4.7986	1.59776e-06	6.29073e-05
4932442E05Rik	30.3619	21.137	4.40851	4.79458	1.6302e-06	6.39683e-05
Mmp9	67.6243	21.1307	4.40791	4.79382	1.63638e-06	6.39683e-05
Cd69	126.304	9.55847	1.9941	4.79336	1.64008e-06	6.39683e-05
Gpr143	29.9019	21.1134	4.40853	4.78921	1.67441e-06	6.51038e-05
Cep78	110.76	6.93916	1.45095	4.78251	1.73121e-06	6.6919e-05
9430081H08Rik	29.1022	21.0832	4.40856	4.78232	1.73281e-06	6.6919e-05
Fam76b	225.05	10.3914	2.1731	4.78182	1.73718e-06	6.6919e-05
AA914427	28.9818	21.0762	4.40857	4.78074	1.74647e-06	6.70698e-05
Cdnf	28.9919	21.06	4.40856	4.77706	1.77874e-06	6.80997e-05
BC023105	28.7714	21.0548	4.40857	4.77588	1.78922e-06	6.82913e-05
C3	30.8219	21.0359	4.4085	4.77168	1.827e-06	6.94502e-05
Golph3	311.052	6.77886	1.42093	4.77071	1.83577e-06	6.94502e-05
Zbtb48	114.7	9.41794	1.97414	4.77066	1.83628e-06	6.94502e-05
Ccnb1	166.152	5.54254	1.16248	4.76786	1.8619e-06	7.02065e-05
Phldb1	126.158	9.55692	2.00507	4.76636	1.8758e-06	7.04376e-05
Card6	29.4329	21.0111	4.40855	4.76599	1.87931e-06	7.04376e-05
Ak5	27.6017	21.0044	4.40862	4.7644	1.89421e-06	7.07832e-05
Gfpt2	302.257	10.8167	2.27178	4.76131	1.92337e-06	7.11679e-05
Dyrk3	189.145	7.6973	1.61664	4.7613	1.92349e-06	7.11679e-05
Edem1	114.55	9.41674	1.97865	4.75916	1.94398e-06	7.11679e-05
Ednrb	27.0077	20.9809	4.40865	4.75903	1.94524e-06	7.11679e-05
Crnde	27.0077	20.9809	4.40865	4.75903	1.94524e-06	7.11679e-05
Lipt1	27.1417	20.9804	4.40864	4.75891	1.94639e-06	7.11679e-05
Kcnh6	30.1319	20.9755	4.40852	4.75794	1.95582e-06	7.11679e-05
Oas1a	236.767	5.17942	1.08863	4.75775	1.9576e-06	7.11679e-05
Ly6g	31.742	20.9726	4.40847	4.75734	1.96159e-06	7.11679e-05
Ntn4	26.9117	20.9683	4.40866	4.75618	1.97293e-06	7.11679e-05
Cttnbp2nl	26.9117	20.9683	4.40866	4.75618	1.97293e-06	7.11679e-05
Gjb3	26.9117	20.9683	4.40866	4.75618	1.97293e-06	7.11679e-05
Prx	26.5667	20.9599	4.40867	4.75424	1.99195e-06	7.16469e-05
Plbd1	26.2217	20.9398	4.40869	4.74968	2.03743e-06	7.2863e-05
Cstad	26.2217	20.9398	4.40869	4.74968	2.03743e-06	7.2863e-05
St6gal1	26.0156	20.9247	4.4087	4.74623	2.0724e-06	7.34356e-05
Rapgef6	247.073	4.56372	0.961618	4.74588	2.07606e-06	7.34356e-05
Gm6658	25.9053	20.9202	4.4087	4.74522	2.08282e-06	7.34356e-05
F8	25.9916	20.9158	4.4087	4.7442	2.09327e-06	7.34356e-05
Gm15000	25.9916	20.9158	4.4087	4.7442	2.09327e-06	7.34356e-05
Slco4c1	25.9916	20.9158	4.4087	4.7442	2.09327e-06	7.34356e-05
Zdhhc22	25.7951	20.9152	4.40871	4.74407	2.09463e-06	7.34356e-05
Slc39a14	27.9998	20.9052	4.40861	4.74191	2.11711e-06	7.39231e-05
Gm37531	25.5316	20.9044	4.40872	4.7416	2.12038e-06	7.39231e-05
Plekha4	25.4644	20.8983	4.40872	4.74021	2.13501e-06	7.42259e-05
Micall1	82.6771	8.94673	1.88796	4.73884	2.14945e-06	7.4314e-05
3110053B16Rik	25.3541	20.8923	4.40873	4.73884	2.14945e-06	7.4314e-05
Mfsd9	27.5589	20.889	4.40862	4.7382	2.1562e-06	7.43412e-05
Selenoi	118.728	6.14237	1.29681	4.73651	2.17429e-06	7.45969e-05
Pms1	134.694	8.27958	1.74808	4.73639	2.17557e-06	7.45969e-05
Btnl9	24.8416	20.8681	4.40876	4.73332	2.20878e-06	7.55282e-05
Gm48986	24.803	20.8616	4.40876	4.73186	2.22473e-06	7.58657e-05
Apol11b	31.972	20.8494	4.40846	4.72941	2.2517e-06	7.65116e-05
4921504A21Rik	24.5825	20.8492	4.40877	4.72903	2.25593e-06	7.65116e-05
Hoxaas2	24.362	20.8362	4.40878	4.72607	2.28902e-06	7.70669e-05
Gm44996	24.3815	20.8358	4.40878	4.72598	2.29006e-06	7.70669e-05
Kif3a	137.979	9.6855	2.04999	4.72466	2.30504e-06	7.70669e-05
6030443J06Rik	24.1515	20.83	4.4088	4.72465	2.30512e-06	7.70669e-05
Plekhg3	24.1515	20.83	4.4088	4.72465	2.30512e-06	7.70669e-05
Hsd17b4	491.846	8.76806	1.85611	4.7239	2.31366e-06	7.70669e-05
Rnpc3	140.854	8.34287	1.76616	4.72373	2.31553e-06	7.70669e-05
Gm45762	23.8109	20.8122	4.40882	4.72059	2.3516e-06	7.7858e-05
Lefty1	107.028	9.31801	1.97411	4.7201	2.35733e-06	7.7858e-05
Tgm4	52.6733	20.8038	4.40805	4.7195	2.36425e-06	7.7858e-05
Nipa1	52.6733	20.8038	4.40805	4.7195	2.36425e-06	7.7858e-05
Xrcc3	99.8101	7.84069	1.66233	4.71667	2.39735e-06	7.83525e-05
Lilrb4a	23.6915	20.7947	4.40882	4.71661	2.3981e-06	7.83525e-05
Pou6f1	23.6915	20.7947	4.40882	4.71661	2.3981e-06	7.83525e-05
Cdc14b	23.3699	20.7871	4.40884	4.71486	2.41882e-06	7.88231e-05
Rflnb	52.9033	20.7767	4.40804	4.71337	2.43654e-06	7.91388e-05
Platr27	23.1494	20.7744	4.40886	4.71196	2.4534e-06	7.91388e-05
Tsks	23.1494	20.7744	4.40886	4.71196	2.4534e-06	7.91388e-05
Tspyl4	80.8982	8.91449	1.8919	4.71193	2.45387e-06	7.91388e-05
Olfr543	22.8945	20.7598	4.40887	4.70864	2.49372e-06	7.94583e-05
Adgre4	22.8945	20.7598	4.40887	4.70864	2.49372e-06	7.94583e-05
Insyn2a	22.8945	20.7598	4.40887	4.70864	2.49372e-06	7.94583e-05
Tstd1	23.0014	20.7591	4.40887	4.70849	2.49561e-06	7.94583e-05
Tssk4	23.0014	20.7591	4.40887	4.70849	2.49561e-06	7.94583e-05
Slc15a4	89.8461	9.06765	1.92669	4.70633	2.52212e-06	7.95265e-05
Gm10941	22.7714	20.7495	4.40888	4.70628	2.52272e-06	7.95265e-05
Sowahc	22.7714	20.7495	4.40888	4.70628	2.52272e-06	7.95265e-05
Gm10037	22.6382	20.7448	4.40889	4.70522	2.53598e-06	7.95265e-05
Nr3c2	22.6382	20.7448	4.40889	4.70522	2.53598e-06	7.95265e-05
Ppip5k1	22.6382	20.7448	4.40889	4.70522	2.53598e-06	7.95265e-05
Gm44625	22.4674	20.7347	4.4089	4.70293	2.56455e-06	8.01753e-05
Nicn1	93.6672	9.12756	1.94099	4.70253	2.56951e-06	8.01753e-05
Hpse	22.3819	20.7297	4.4089	4.70178	2.57904e-06	8.02619e-05
Gm15368	22.488	20.7275	4.4089	4.7013	2.58515e-06	8.02619e-05
Epha2	22.0471	20.7083	4.40893	4.69691	2.64125e-06	8.18001e-05
Zfp429	21.8266	20.7008	4.40894	4.69518	2.66378e-06	8.22936e-05
Pkdcc	21.7164	20.6871	4.40895	4.69207	2.70456e-06	8.31643e-05
Hfe	21.6131	20.6814	4.40896	4.69077	2.72176e-06	8.31643e-05
Gm18066	21.6131	20.6814	4.40896	4.69077	2.72176e-06	8.31643e-05
Gm42640	21.6131	20.6814	4.40896	4.69077	2.72176e-06	8.31643e-05
Pla2g7	21.6214	20.6803	4.40896	4.69051	2.72528e-06	8.31643e-05
Ggt1	21.4422	20.6716	4.40897	4.68854	2.75163e-06	8.36124e-05
Zfp84	104.278	9.28275	1.98034	4.68745	2.76634e-06	8.36124e-05
Adam21	21.3857	20.6667	4.40897	4.68742	2.76676e-06	8.36124e-05
Mpv17l	21.3857	20.6667	4.40897	4.68742	2.76676e-06	8.36124e-05
Sh3d19	21.2714	20.6611	4.40898	4.68613	2.78416e-06	8.39307e-05
Rttn	138.597	9.69169	2.06838	4.68565	2.79074e-06	8.39307e-05
Gm49607	21.1613	20.6514	4.40899	4.68393	2.81422e-06	8.44335e-05
1700094D03Rik	21.186	20.6463	4.40899	4.68278	2.83013e-06	8.4707e-05
6720464F23Rik	21.0151	20.6402	4.409	4.68139	2.8494e-06	8.4798e-05
Kbtbd12	21.0151	20.6402	4.409	4.68139	2.8494e-06	8.4798e-05
Zfp280b	20.9297	20.6378	4.40901	4.68082	2.8573e-06	8.4798e-05
Gm2415	20.9313	20.6368	4.40901	4.6806	2.86034e-06	8.4798e-05
Zfp758	224.711	10.3898	2.22075	4.6785	2.88975e-06	8.50977e-05
Ccdc116	20.7588	20.6262	4.40902	4.67819	2.89416e-06	8.50977e-05
Nlrx1	20.7588	20.6262	4.40902	4.67819	2.89416e-06	8.50977e-05
Arl4d	20.7243	20.6251	4.40902	4.67794	2.89773e-06	8.50977e-05
Sis	20.6734	20.6215	4.40903	4.67711	2.90941e-06	8.52403e-05
Ccdc120	20.588	20.6172	4.40903	4.67613	2.92343e-06	8.54506e-05
Rfx1	133.033	7.19441	1.53926	4.67395	2.95457e-06	8.58678e-05
H4f16	20.4171	20.6053	4.40905	4.6734	2.96251e-06	8.58678e-05
Gm10605	20.4171	20.6053	4.40905	4.6734	2.96251e-06	8.58678e-05
Gdf15	20.4713	20.603	4.40905	4.6729	2.96976e-06	8.58678e-05
Ap5s1	93.5339	9.1236	1.95252	4.67274	2.97211e-06	8.58678e-05
Golm1	157.109	8.50374	1.82015	4.67201	2.98268e-06	8.59743e-05
1700065D16Rik	20.2833	20.5928	4.40906	4.67058	3.00356e-06	8.63261e-05
Tmem121	20.2413	20.5913	4.40907	4.67022	3.00872e-06	8.63261e-05
Arvcf	20.1731	20.588	4.40907	4.66946	3.01996e-06	8.64498e-05
Txndc16	192.193	10.163	2.17671	4.66896	3.02729e-06	8.64613e-05
Tyw3	138.545	9.69053	2.07576	4.66843	3.03515e-06	8.64879e-05
Gm10614	20.0628	20.5807	4.40908	4.66781	3.04427e-06	8.65501e-05
Fbxl22	20.0754	20.5722	4.40908	4.66588	3.07294e-06	8.71213e-05
Hspb1	19.99	20.5707	4.40908	4.66552	3.07832e-06	8.71213e-05
Gm16185	19.7812	20.5593	4.4091	4.66293	3.11738e-06	8.80272e-05
Palm	128.543	8.21033	1.76118	4.66184	3.13392e-06	8.82946e-05
Dact2	19.6219	20.5501	4.40912	4.66082	3.14954e-06	8.83357e-05
4930513N10Rik	19.6219	20.5501	4.40912	4.66082	3.14954e-06	8.83357e-05
E230013L22Rik	19.5628	20.5475	4.40912	4.66022	3.15866e-06	8.8393e-05
4930466K18Rik	19.5512	20.5437	4.40912	4.65936	3.17187e-06	8.84581e-05
6330408M09Rik	19.5117	20.5428	4.40912	4.65915	3.17517e-06	8.84581e-05
Litaf	144.544	8.24007	1.76947	4.6568	3.21157e-06	8.90658e-05
Plin3	409.782	5.20956	1.11875	4.6566	3.2148e-06	8.90658e-05
P2ry10	19.2912	20.5292	4.40914	4.65605	3.22334e-06	8.90658e-05
2410004P03Rik	19.3212	20.5286	4.40914	4.65591	3.22552e-06	8.90658e-05
Pacrg	19.0912	20.5125	4.40917	4.65225	3.28339e-06	9.0189e-05
Trip10	323.543	9.35188	2.01024	4.65212	3.28541e-06	9.0189e-05
Alox12	19.0503	20.5113	4.40917	4.65196	3.28788e-06	9.0189e-05
Zswim5	18.9648	20.5066	4.40917	4.6509	3.30491e-06	9.04573e-05
A830082N09Rik	18.8794	20.499	4.40918	4.64917	3.33279e-06	9.09494e-05
Gm37949	18.9605	20.4977	4.40917	4.64888	3.33746e-06	9.09494e-05
Hoxb9	18.8612	20.4922	4.40919	4.6476	3.35814e-06	9.11151e-05
Meiob	18.8612	20.4922	4.40919	4.6476	3.35814e-06	9.11151e-05
Dipk2a	18.7086	20.4881	4.4092	4.64667	3.37333e-06	9.13287e-05
5730507A11Rik	19.9045	20.4778	4.40909	4.64444	3.40997e-06	9.182e-05
3110083C13Rik	19.9045	20.4778	4.40909	4.64444	3.40997e-06	9.182e-05
Mafb	18.6312	20.4769	4.40921	4.64412	3.41534e-06	9.182e-05
Heatr5b	233.884	10.4464	2.24955	4.64378	3.4209e-06	9.182e-05
Fndc10	18.6231	20.472	4.40921	4.64301	3.43374e-06	9.19668e-05
Fkbp14	18.5196	20.4689	4.40922	4.6423	3.44547e-06	9.20834e-05
Nt5m	174.394	10.0241	2.1599	4.64098	3.46767e-06	9.23626e-05
Abhd13	85.0152	8.98597	1.9363	4.64079	3.47072e-06	9.23626e-05
8030474K03Rik	18.3669	20.4581	4.40923	4.63985	3.4867e-06	9.24481e-05
Ets1	148.221	8.27354	1.78361	4.63865	3.50693e-06	9.24481e-05
Cd180	18.196	20.451	4.40925	4.63821	3.51434e-06	9.24481e-05
Pclo	18.196	20.451	4.40925	4.63821	3.51434e-06	9.24481e-05
Dgkq	18.2814	20.4483	4.40924	4.6376	3.52472e-06	9.24481e-05
Gm37053	18.2814	20.4483	4.40924	4.6376	3.52472e-06	9.24481e-05
6720482G16Rik	18.6298	20.4472	4.40921	4.63739	3.52833e-06	9.24481e-05
Dnm3os	18.1106	20.4443	4.40926	4.63667	3.5406e-06	9.24481e-05
Pdlim4	18.1106	20.4443	4.40926	4.63667	3.5406e-06	9.24481e-05
Sulf2	17.9684	20.4321	4.40927	4.6339	3.58832e-06	9.34987e-05
Ahnak	17.7689	20.4177	4.40929	4.63061	3.6459e-06	9.45905e-05
Gpatch3	78.3061	8.86744	1.91509	4.63031	3.65119e-06	9.45905e-05
Map3k13	17.7479	20.416	4.4093	4.63021	3.65296e-06	9.45905e-05
Ckb	17.598	20.4046	4.40931	4.62763	3.69883e-06	9.51858e-05
Gm38319	17.598	20.4046	4.40931	4.62763	3.69883e-06	9.51858e-05
Gm48607	17.598	20.4046	4.40931	4.62763	3.69883e-06	9.51858e-05
Helz2	178.972	8.69528	1.8794	4.62662	3.71677e-06	9.54506e-05
Hbs1l	143.938	6.12687	1.32519	4.62339	3.77528e-06	9.59877e-05
Gm44116	17.3417	20.3857	4.40934	4.6233	3.77686e-06	9.59877e-05
Ggact	75.4095	8.81498	1.90682	4.62288	3.7845e-06	9.59877e-05
Cyth3	163.325	6.45538	1.3965	4.62254	3.79073e-06	9.59877e-05
Gm13391	18.5377	20.3782	4.40921	4.62173	3.80556e-06	9.59877e-05
Tlr6	18.5377	20.3782	4.40921	4.62173	3.80556e-06	9.59877e-05
Gm6566	17.2563	20.3785	4.40935	4.62166	3.8069e-06	9.59877e-05
Gm37101	17.2563	20.3785	4.40935	4.62166	3.8069e-06	9.59877e-05
Tshz3	17.2563	20.3785	4.40935	4.62166	3.8069e-06	9.59877e-05
Lmln	17.1709	20.3729	4.40936	4.62038	3.83033e-06	9.63837e-05
Gm37844	17.0855	20.3649	4.40937	4.61855	3.86427e-06	9.70422e-05
Lmbrd2	17	20.3594	4.40938	4.6173	3.88768e-06	9.7434e-05
Mov10	192.011	8.79967	1.90732	4.61363	3.95701e-06	9.89728e-05
Inha	16.6583	20.33	4.40942	4.6106	4.01517e-06	9.99277e-05
Ppfia4	16.6583	20.33	4.40942	4.6106	4.01517e-06	9.99277e-05
2310015A10Rik	91.115	9.0857	1.9707	4.61039	4.0192e-06	9.99277e-05
Zdhhc14	16.5729	20.3237	4.40943	4.60914	4.04337e-06	0.000100329
Rnf168	136.269	7.22507	1.56815	4.6074	4.07744e-06	0.000100663
Ska1	16.4875	20.3121	4.40944	4.6065	4.09511e-06	0.000100663
Rab39b	16.402	20.3116	4.40945	4.60639	4.09718e-06	0.000100663
Slc13a2	16.402	20.3116	4.40945	4.60639	4.09718e-06	0.000100663
Gm49705	16.402	20.3116	4.40945	4.60639	4.09718e-06	0.000100663
Ddx59	183.622	10.0971	2.1923	4.60572	4.11041e-06	0.00010079
Arhgap27	183.268	8.73196	1.89625	4.60486	4.12752e-06	0.000100902
Zscan22	221.945	8.18349	1.77722	4.60467	4.13117e-06	0.000100902
Snap29	92.2066	9.10307	1.9771	4.60425	4.13953e-06	0.000100909
Tmem221	16.2312	20.2892	4.40947	4.60128	4.19907e-06	0.000101962
Gm45629	16.2312	20.2892	4.40947	4.60128	4.19907e-06	0.000101962
Capn10	172.438	7.80353	1.69645	4.59992	4.22653e-06	0.00010243
Rwdd4a	191.14	7.95949	1.73057	4.59934	4.23824e-06	0.000102514
Irak2	117.421	9.45389	2.05762	4.59457	4.33646e-06	0.000104687
Gja1	62.7504	-8.72365	1.90076	-4.58957	4.44162e-06	0.000107019
Rinl	344.729	8.54771	1.86264	4.58903	4.45319e-06	0.000107091
Gm35028	35.4222	20.2175	4.40836	4.58618	4.51439e-06	0.000108354
Bcar3	35.1922	20.2114	4.40836	4.5848	4.54429e-06	0.000108862
Gm20429	22.5414	20.2077	4.4089	4.58339	4.57494e-06	0.000109177
Ppp4r4	22.5414	20.2077	4.4089	4.58339	4.57494e-06	0.000109177
Cldn1	34.7322	20.1992	4.40837	4.58202	4.60516e-06	0.00010948
Eva1c	34.7322	20.1992	4.40837	4.58202	4.60516e-06	0.00010948
Mmd	79.0114	6.45008	1.40998	4.57458	4.77174e-06	0.000113224
Ccdc130	163.806	9.93253	2.1736	4.56963	4.88586e-06	0.000115712
Il22ra2	33.5116	20.132	4.40841	4.56674	4.95374e-06	0.000117098
Zyg11b	112.52	8.01749	1.75644	4.56462	5.00411e-06	0.000118065
A530040E14Rik	69.5789	8.69733	1.90569	4.56387	5.02202e-06	0.000118264
Jrk	218.829	10.3506	2.27154	4.55665	5.19763e-06	0.000122035
Nradd	32.0785	20.087	4.40845	4.55648	5.20172e-06	0.000122035
9130604C24Rik	16.3166	20.0743	4.40946	4.55256	5.29961e-06	0.000123866
Rims3	16.3166	20.0743	4.40946	4.55256	5.29961e-06	0.000123866
Pold1	434.108	5.60498	1.23317	4.5452	5.48843e-06	0.000127825
Nek6	130.87	5.62006	1.2365	4.54516	5.48947e-06	0.000127825
Ociad2	180.206	10.0715	2.21613	4.54463	5.50329e-06	0.000127908
Cxcl11	30.6454	20.0233	4.4085	4.54197	5.57304e-06	0.000129288
Tatdn3	114.967	9.42336	2.07645	4.53821	5.67327e-06	0.000131369
Arsk	342.006	6.84251	1.50797	4.53757	5.69071e-06	0.000131529
A930012O16Rik	37.7224	19.9992	4.4083	4.53672	5.71361e-06	0.000131571
Ccl6	37.7224	19.9992	4.4083	4.53672	5.71361e-06	0.000131571
Lilr4b	38.1824	19.9948	4.40829	4.53573	5.74035e-06	0.000131944
Fam187b	37.9524	19.9921	4.40829	4.53511	5.75745e-06	0.000132093
2310034G01Rik	125.543	9.5484	2.10569	4.53457	5.77219e-06	0.000132189
Lrrc40	139.106	8.33119	1.83865	4.53115	5.86633e-06	0.000134098
Bcl2l11	107.275	7.94912	1.75534	4.52854	5.93918e-06	0.000135428
Iqcb1	206.048	7.55357	1.66814	4.52814	5.95053e-06	0.000135428
Myo7a	76.3437	8.83166	1.95049	4.52791	5.95706e-06	0.000135428
Pfkfb4	150.039	8.44185	1.86751	4.52039	6.17259e-06	0.000140073
Ccdc60	91.6684	7.71962	1.7081	4.51943	6.20076e-06	0.000140457
Ect2	68.5543	8.67666	1.92035	4.51827	6.23484e-06	0.000140973
Ttyh3	259.505	-4.22263	0.935186	-4.51529	6.32314e-06	0.000142711
Zfp772	243.291	8.04799	1.78264	4.51466	6.34189e-06	0.000142876
P4ha1	240.046	6.66243	1.47891	4.50496	6.63854e-06	0.000149289
Ptgds	71.2547	-10.547	2.34487	-4.4979	6.86268e-06	0.000154052
Slc2a4rg-ps	140.523	8.346	1.85646	4.49567	6.93528e-06	0.000155403
Traf6	194.645	7.44443	1.65609	4.49518	6.9512e-06	0.00015548
Smim19	121.624	9.50462	2.11497	4.49397	6.99072e-06	0.000156084
Syde1	99.4296	9.21211	2.05073	4.49211	7.05221e-06	0.000157176
Alas1	193.395	7.72176	1.72259	4.48264	7.37257e-06	0.000164023
Lrsam1	92.3557	7.73252	1.72586	4.48039	7.45082e-06	0.000165469
Ddx51	173.121	6.70078	1.49698	4.47619	7.59879e-06	0.000168456
Prxl2b	91.2707	9.08808	2.03083	4.47506	7.63892e-06	0.000169045
8430419K02Rik	89.5194	7.68602	1.71875	4.47187	7.75402e-06	0.000171288
Aste1	121.653	9.50486	2.12604	4.47068	7.79726e-06	0.000171939
Ss18l1	159.484	8.53002	1.90895	4.46843	7.8796e-06	0.000173448
Tecpr1	225.314	9.03495	2.02278	4.46661	7.94685e-06	0.000174621
Abcd4	91.094	9.08538	2.03658	4.46109	8.15439e-06	0.000178866
Idi1	259.913	9.03254	2.02494	4.46064	8.17145e-06	0.000178926
Tefm	76.8249	7.462	1.67927	4.44361	8.8463e-06	0.000193364
Ecscr	119.614	9.47839	2.1346	4.44036	8.98089e-06	0.000195962
H2-Ob	353.429	6.19268	1.39541	4.43789	9.08447e-06	0.000197876
Slc25a10	200.528	6.74296	1.52016	4.43568	9.17822e-06	0.00019957
Pdxk	111.496	8.00959	1.80884	4.42803	9.50961e-06	0.000206416
Ccnt1	544.165	5.45917	1.23363	4.42529	9.63121e-06	0.000208693
Gbp8	125.788	9.55132	2.1595	4.42292	9.73747e-06	0.00021063
Rel	126.819	8.03989	1.81808	4.42219	9.77067e-06	0.000210982
Smim6	161.673	8.55108	1.93624	4.41634	1.00388e-05	0.00021631
Ecsit	164.398	7.74604	1.75415	4.41584	1.00619e-05	0.00021631
Rmnd1	257.148	4.0146	0.90917	4.41568	1.00694e-05	0.00021631
2700062C07Rik	132.652	8.26291	1.872	4.41395	1.01501e-05	0.000217668
Gm8113	213.653	10.316	2.33748	4.41331	1.01801e-05	0.000217939
Nek3	81.0535	8.91684	2.02066	4.41283	1.0203e-05	0.000218054
Tas1r1	202.456	8.87992	2.01606	4.40459	1.05984e-05	0.000226117
Usp12	176.464	10.04	2.28087	4.40183	1.0734e-05	0.00022862
Dnajc18	155.383	9.85778	2.24297	4.39497	1.10786e-05	0.000235556
Cyp7b1	283.714	10.7253	2.44908	4.3793	1.1906e-05	0.000252719
Amz2	454.67	4.75581	1.08647	4.37729	1.20164e-05	0.00025463
Ifit2	114.541	7.89547	1.80692	4.36956	1.24496e-05	0.000263361
Zc3h8	67.9853	8.66317	1.98766	4.35848	1.30972e-05	0.000276592
Trp53inp1	73.1789	7.39215	1.69709	4.35579	1.32589e-05	0.000279534
Ttbk2	58.7356	8.45324	1.9422	4.35241	1.34647e-05	0.000283373
Nt5c3b	344.274	4.91041	1.12829	4.35206	1.34864e-05	0.000283373
Ifitm7	62.9315	8.554	1.96633	4.35023	1.35995e-05	0.000285269
Osbpl7	204.666	10.254	2.36091	4.34323	1.40401e-05	0.000294017
Prkaa2	82.1103	8.93627	2.05771	4.34282	1.40667e-05	0.000294081
Plaur	59.9725	8.48273	1.95407	4.34107	1.41792e-05	0.000295938
Col4a3bp	75.6711	8.82029	2.03434	4.3357	1.45296e-05	0.000302745
Dennd6a	78.851	8.87718	2.0478	4.33499	1.45766e-05	0.000303217
Bex4	166.468	7.7697	1.79247	4.33462	1.4601e-05	0.000303221
Gm17334	503.318	6.73998	1.55573	4.33235	1.47524e-05	0.000305856
Ngly1	354.788	6.30727	1.45713	4.32856	1.50085e-05	0.000310649
Gm7694	101.152	7.8669	1.81772	4.3279	1.50538e-05	0.00031107
Zfp346	344.055	11.0035	2.54328	4.3265	1.515e-05	0.000312541
Map4k3	56.5267	8.3984	1.94167	4.32535	1.52293e-05	0.000313659
Washc2	232.614	7.98033	1.84537	4.32451	1.52873e-05	0.000314334
Paqr8	231.081	10.429	2.41338	4.32133	1.55095e-05	0.000318378
Rab4a	217.552	8.77379	2.03273	4.31625	1.58701e-05	0.000325246
2310057M21Rik	63.0358	8.55417	1.98282	4.31414	1.60225e-05	0.000327831
Zgrf1	105.556	7.77645	1.80272	4.31373	1.60522e-05	0.000327902
Cdk5rap2	236.644	7.51379	1.74306	4.31068	1.62754e-05	0.000331917
Bend4	148.503	9.79077	2.27194	4.30943	1.63673e-05	0.000333247
Cbfa2t2	179.74	7.88775	1.83268	4.30394	1.67788e-05	0.000340715
Gfod2	108.139	7.96635	1.851	4.30381	1.67887e-05	0.000340715
Slc39a3	400.449	9.61677	2.2362	4.3005	1.70412e-05	0.000345277
Ghr	129.568	8.23203	1.91633	4.29574	1.74115e-05	0.000352209
Ctdnep1	57.4237	8.42005	1.96145	4.29277	1.76458e-05	0.000356371
Megf9	205.349	10.2586	2.3913	4.28998	1.78688e-05	0.000360292
Katnb1	180.309	8.51333	1.98468	4.28952	1.79058e-05	0.000360455
Zfp398	175.38	2.98206	0.69574	4.28618	1.81775e-05	0.00036496
Jam2	156.915	8.32146	1.94152	4.28605	1.81881e-05	0.00036496
Recql5	82.9836	8.95198	2.08889	4.28552	1.82315e-05	0.000365244
Plekha1	179.872	8.70963	2.03398	4.28206	1.8517e-05	0.000370144
Meak7	150.083	8.44509	1.9723	4.28184	1.85354e-05	0.000370144
Efhd2	166.748	6.60735	1.54401	4.27934	1.87452e-05	0.000373243
Knstrn	84.3796	5.84321	1.36547	4.27927	1.87504e-05	0.000373243
Ccdc112	100.243	9.22364	2.15669	4.27676	1.89629e-05	0.000376873
Tent4a	118.771	8.10322	1.89543	4.27513	1.91022e-05	0.000379038
Pacs2	101.045	9.23551	2.16206	4.27162	1.94062e-05	0.000384458
Tnfaip3	95.4557	9.15348	2.14426	4.26882	1.96506e-05	0.000388684
4930558K02Rik	17.5274	18.8076	4.40932	4.26543	1.99521e-05	0.000394022
Enkd1	67.9485	7.28632	1.71206	4.25587	2.0824e-05	0.000410592
Rora	99.3151	6.53484	1.53566	4.2554	2.08672e-05	0.000410795
Copz2	88.2421	9.04014	2.12459	4.255	2.09049e-05	0.000410888
Taf2	182.58	4.86908	1.14524	4.25157	2.12279e-05	0.00041658
Trappc10	183.17	7.6359	1.79733	4.24847	2.15237e-05	0.000421722
Glmn	93.5477	7.75498	1.8268	4.24511	2.18482e-05	0.00042741
Nin	85.9497	9.00355	2.12219	4.24259	2.20959e-05	0.000431578
Fhdc1	105.583	6.8539	1.61564	4.24221	2.2133e-05	0.000431629
Gm38197	119.042	9.47152	2.23374	4.2402	2.23316e-05	0.000434821
Jam3	111.583	9.38011	2.2139	4.23691	2.26614e-05	0.000440555
H3c7	63.243	8.56002	2.02742	4.22212	2.42018e-05	0.00046977
Scly	173.47	4.16734	0.987117	4.22173	2.42433e-05	0.000469846
Fitm2	114.33	9.4133	2.23218	4.21708	2.47485e-05	0.000478757
Dyrk1b	89.2876	9.0563	2.14767	4.2168	2.47798e-05	0.000478757
2700049A03Rik	96.5343	9.17148	2.1754	4.21599	2.48679e-05	0.000479717
Dok3	137.811	9.683	2.30308	4.20438	2.61802e-05	0.000504252
Mfsd8	126.36	9.55847	2.27671	4.19837	2.68839e-05	0.000517007
Atxn2	167	7.23111	1.72275	4.19742	2.69972e-05	0.000518388
Arhgef39	183.642	8.74162	2.08442	4.19379	2.74338e-05	0.000525962
Nup155	109.62	7.15096	1.70551	4.19286	2.75457e-05	0.000527297
Itgav	75.3129	7.438	1.77496	4.1905	2.78335e-05	0.000531991
Zfp729a	90.4363	7.70821	1.8416	4.1856	2.84414e-05	0.000542778
Fbxw17	73.2054	8.77263	2.0976	4.18222	2.88675e-05	0.00054928
Wfdc17	81.1518	8.91952	2.13276	4.18216	2.88757e-05	0.00054928
Bex6	78.6257	8.87283	2.12175	4.18185	2.89141e-05	0.00054928
Mtf1	154.383	8.48873	2.0302	4.18122	2.89947e-05	0.000549547
Slc35a3	111.462	8.01277	1.91645	4.18105	2.90162e-05	0.000549547
Zfp60	121.615	6.35974	1.523	4.1758	2.96945e-05	0.00056154
Zfp169	119.838	9.48274	2.27781	4.16309	3.13967e-05	0.000592833
Elmo2	534.931	6.844	1.6443	4.16224	3.15135e-05	0.000594139
Capsl	70.517	7.34238	1.76454	4.16108	3.16745e-05	0.000596274
Mbd4	130.146	7.41187	1.78156	4.16033	3.17787e-05	0.000597333
Cd52	66.8544	8.6388	2.07905	4.15517	3.25052e-05	0.000610072
Trmu	75.9674	7.45449	1.79477	4.15346	3.2749e-05	0.000613723
Itgam	56.1256	8.38801	2.02177	4.14884	3.34166e-05	0.000625297
Fut10	279.694	7.12692	1.72098	4.14121	3.45478e-05	0.000645496
Rsl1	77.3075	8.849	2.13883	4.1373	3.51417e-05	0.000654912
Arhgap6	142.953	5.82777	1.40863	4.1372	3.51567e-05	0.000654912
Nrg4	210.457	7.83091	1.8935	4.13568	3.53902e-05	0.000658278
Gm10419	162.291	5.22697	1.26399	4.13528	3.54519e-05	0.000658445
Atp7a	53.2439	8.3126	2.01485	4.12566	3.69665e-05	0.000685556
Miga2	85.9974	7.63721	1.85317	4.12117	3.76956e-05	0.000697373
Srf	62.2688	7.16186	1.73787	4.12105	3.77155e-05	0.000697373
Slx4	109.576	7.81017	1.89552	4.12034	3.78319e-05	0.000698492
3830408C21Rik	61.1522	8.51058	2.06604	4.11927	3.80081e-05	0.000700707
Blvra	225.633	5.87682	1.42698	4.11836	3.81584e-05	0.00070244
Fkbp11	116.098	6.73007	1.63439	4.1178	3.82506e-05	0.000703101
Rgs3	98.1443	9.19471	2.23575	4.11259	3.91252e-05	0.00071812
Srxn1	113.861	7.86284	1.91237	4.11158	3.92967e-05	0.000720208
Ythdf1	131.626	4.48705	1.09154	4.11076	3.9436e-05	0.000721702
Lins1	357.857	9.71504	2.36405	4.10949	3.96526e-05	0.000724604
9130221H12Rik	35.6033	-7.14373	1.73953	-4.1067	4.01348e-05	0.000732094
Dlat	264.5	5.48658	1.33609	4.10644	4.01798e-05	0.000732094
Arhgap26	137.042	8.31698	2.02815	4.10077	4.1178e-05	0.000749188
Dusp19	69.6091	5.91321	1.44215	4.10027	4.12668e-05	0.000749711
Ano10	167.607	8.39339	2.04726	4.09982	4.13471e-05	0.000750076
Synrg	108.422	9.33815	2.28109	4.09372	4.24504e-05	0.000768974
Zfp773	154.3	9.84608	2.40779	4.08926	4.32747e-05	0.00078277
Poli	152.8	8.47738	2.07488	4.08573	4.39392e-05	0.00079364
Gm37033	102.762	7.89698	1.94038	4.06981	4.70512e-05	0.000848622
Dera	566.611	2.41598	0.594448	4.06424	4.81892e-05	0.000867891
Tmem39b	148.303	7.61617	1.87497	4.06203	4.86474e-05	0.000874883
Zfp612	183.201	8.74131	2.15589	4.05462	5.02158e-05	0.00090179
Cog3	263.446	5.98621	1.47674	4.05367	5.042e-05	0.000904155
Tfap4	92.8551	5.48104	1.3529	4.05134	5.09251e-05	0.000911903
Zkscan3	286.992	5.60154	1.38501	4.04439	5.24596e-05	0.000938034
Gadd45g	245.185	10.5146	2.60301	4.0394	5.35873e-05	0.000956829
Mbtps2	80.1582	8.90282	2.206	4.03573	5.44324e-05	0.00097053
Armc3	87.4618	7.66084	1.89923	4.03366	5.49152e-05	0.000977742
Siah1a	61.2238	8.51361	2.11279	4.02957	5.58798e-05	0.000993498
Ap5z1	115.127	9.42493	2.34293	4.02271	5.75312e-05	0.0010214
Cdyl	60.2626	8.48954	2.11457	4.01478	5.9501e-05	0.00105487
A130010J15Rik	98.8123	5.88133	1.46525	4.01387	5.97308e-05	0.00105745
Brms1l	90.7658	9.08255	2.26625	4.00774	6.13019e-05	0.00108372
Hic2	62.1061	8.53545	2.13083	4.00569	6.18359e-05	0.00109162
Cchcr1	81.4365	8.92621	2.23091	4.00116	6.30328e-05	0.00111118
Fam241a	59.6766	8.47794	2.11958	3.99982	6.3391e-05	0.00111591
Bbs2	116.975	9.44822	2.36424	3.9963	6.43396e-05	0.00113102
Apbb1	64.2817	6.13576	1.53753	3.99066	6.58896e-05	0.00115664
Tbc1d2	178.628	6.38679	1.60113	3.98893	6.63719e-05	0.00116347
Rell2	54.8938	8.35655	2.09893	3.98134	6.85278e-05	0.00119957
Gm20604	74.3569	7.42385	1.86716	3.97601	7.00805e-05	0.00122503
Gm37423	43.4986	8.02022	2.0192	3.97197	7.12807e-05	0.00124427
Pgd	995.665	-2.30905	0.581403	-3.97151	7.14198e-05	0.00124496
Spred2	70.9486	7.35584	1.85448	3.96653	7.29266e-05	0.00126945
Hyal1	49.5164	8.20688	2.06999	3.9647	7.34876e-05	0.00127744
Gm42067	71.5514	-6.94231	1.75578	-3.95398	7.68615e-05	0.00133423
Oas1g	129.449	4.72727	1.19601	3.95254	7.73271e-05	0.00134044
2010315B03Rik	48.7972	8.18521	2.07509	3.94452	7.99611e-05	0.00138418
Arrdc3	67.3522	5.68518	1.4418	3.94312	8.04288e-05	0.00138919
Dync2li1	132.444	9.62562	2.4412	3.94299	8.04733e-05	0.00138919
Mllt1	125.221	9.54635	2.4215	3.94232	8.06963e-05	0.00139112
Chst14	107.133	7.95981	2.02025	3.94001	8.14783e-05	0.00140095
Fbxl19	47.6826	8.15172	2.06898	3.93997	8.14912e-05	0.00140095
Fbxo5	162.992	6.7539	1.71496	3.93823	8.20848e-05	0.00140922
Med12	146.937	8.42154	2.1399	3.93549	8.30268e-05	0.00142343
Fut4	99.7115	9.2161	2.34316	3.93319	8.38271e-05	0.00143518
Cd79b	158.119	9.88273	2.51919	3.92298	8.74601e-05	0.00149533
Thg1l	98.6293	7.84023	1.99912	3.92184	8.7874e-05	0.00150035
Ndfip2	81.961	7.39347	1.88593	3.92034	8.84236e-05	0.00150638
Btg1	310.818	3.81034	0.971972	3.92022	8.84688e-05	0.00150638
Zfp248	247.743	10.5299	2.68652	3.91952	8.87258e-05	0.0015087
Gria3	84.7146	7.6163	1.94334	3.91918	8.88495e-05	0.00150875
Galns	94.9489	6.0011	1.53354	3.91323	9.10704e-05	0.00154436
Tatdn1	134.265	7.47617	1.91321	3.90766	9.31956e-05	0.00157826
Gm45819	54.0218	8.33402	2.13415	3.90507	9.41978e-05	0.00159307
Dnttip1	135.562	7.49068	1.91927	3.90288	9.50538e-05	0.00160537
Rnls	65.7952	8.61573	2.20797	3.9021	9.53625e-05	0.00160841
Fcsk	88.26	9.04209	2.31891	3.89929	9.64746e-05	0.00162329
Cnnm4	166.568	8.6067	2.20729	3.89921	9.65053e-05	0.00162329
Cep131	82.5909	8.94432	2.29556	3.89636	9.76487e-05	0.00164031
Gm50010	60.5661	8.49934	2.18204	3.89513	9.81459e-05	0.00164645
Mrpl27	261.024	3.42142	0.880616	3.88526	0.000102219	0.00171247
Ercc5	99.2836	9.21172	2.37148	3.88438	0.000102589	0.00171581
Crkl	446.805	5.50955	1.41847	3.88414	0.000102693	0.00171581
Ncoa7	103.812	5.7891	1.49083	3.88313	0.000103119	0.0017189
Gspt2	80.3847	8.90562	2.29346	3.88305	0.000103153	0.0017189
Epc2	174.446	5.49984	1.41669	3.88217	0.00010353	0.00172287
Mthfr	77.4464	8.85377	2.28215	3.87957	0.000104642	0.00173906
Kcnip3	134.993	9.65388	2.49201	3.87394	0.000107091	0.00177278
Ccdc173	64.4565	8.58837	2.21702	3.87384	0.000107135	0.00177278
Zfp825	74.3268	8.79414	2.27022	3.8737	0.000107196	0.00177278
Sestd1	104.331	9.28332	2.39656	3.8736	0.000107239	0.00177278
Taf6l	115.905	9.43484	2.44337	3.8614	0.000112737	0.0018612
B130034C11Rik	114.904	9.42084	2.43995	3.86108	0.000112886	0.00186121
Zfp90	321.355	7.83142	2.02991	3.85802	0.000114311	0.00188222
Gm38380	44.6291	8.05815	2.09131	3.85316	0.000116602	0.00191741
Saal1	153.129	8.48534	2.20521	3.84787	0.000119151	0.00195674
P3h4	140.048	-10.528	2.73805	-3.84506	0.000120525	0.00197671
Pim2	78.1087	6.41215	1.66827	3.8436	0.000121245	0.00198336
Ppp4r1l-ps	178.047	5.66739	1.47451	3.84359	0.000121249	0.00198336
Tmcc2	153.145	9.83535	2.5596	3.84253	0.000121771	0.0019893
Snx16	72.1742	8.75147	2.27861	3.84071	0.000122679	0.00200151
Shpk	149.493	7.04791	1.83562	3.83952	0.000123276	0.00200862
Rab35	78.9724	8.87964	2.31782	3.83103	0.000127608	0.0020765
Rnf144a	114.249	6.6787	1.74537	3.82653	0.000129961	0.00211204
Tnk2	65.709	8.61419	2.2515	3.82597	0.000130258	0.00211411
Miga1	83.8435	8.96568	2.34435	3.82438	0.000131102	0.00212505
Zdhhc7	647.387	-3.14657	0.823069	-3.82298	0.00013185	0.0021344
Rnf144b	130.722	-10.4814	2.74261	-3.8217	0.000132536	0.00214272
Slc16a12	241.514	5.86476	1.53491	3.82092	0.000132955	0.00214672
Tmppe	199.58	8.87138	2.32347	3.81816	0.000134452	0.00216808
Morn1	65.2715	7.06991	1.85543	3.81039	0.000138745	0.00223443
Gm37906	62.8159	8.54894	2.24611	3.80611	0.000141168	0.00227051
Junb	1983.33	3.26433	0.857772	3.80559	0.000141469	0.00227243
Donson	59.8577	5.33439	1.40278	3.80272	0.000143114	0.0022959
Smagp	43.1966	8.00884	2.10657	3.80184	0.000143623	0.00230111
Mex3c	73.7778	6.58246	1.73171	3.80113	0.000144039	0.0023048
Obscn	115.998	8.08161	2.12827	3.79726	0.000146303	0.00233804
4933439C10Rik	80.8799	7.35994	1.93863	3.79647	0.000146769	0.00234249
Oxsm	236.401	6.12439	1.61382	3.79497	0.000147664	0.00235376
Ahr	41.0438	7.9352	2.09174	3.79358	0.00014849	0.0023639
Bbs7	127.935	-10.3974	2.74116	-3.79305	0.00014881	0.00236599
Gnat2	230.822	9.08256	2.3958	3.79104	0.00015002	0.00238218
Gm10499	53.8116	8.32763	2.19723	3.79005	0.000150616	0.00238717
Rffl	108.747	7.76867	2.0499	3.78978	0.000150782	0.00238717
Hacl1	43.2253	5.56426	1.46831	3.78957	0.000150907	0.00238717
Zfp799	135.205	9.65637	2.54974	3.7872	0.000152352	0.00240696
Hoxb5	40.3552	7.91094	2.08951	3.78603	0.000153071	0.00241528
Focad	59.7558	5.70366	1.5082	3.78176	0.000155721	0.00245398
Ptk2	59.1021	8.4605	2.23839	3.77973	0.000156996	0.00247095
Gbp4	288.647	9.11392	2.41199	3.7786	0.000157715	0.00247752
Itgb7	81.1407	8.91864	2.36071	3.77794	0.00015813	0.00247752
Alyref2	110.104	8.0032	2.11845	3.77786	0.000158185	0.00247752
Phf1	48.4376	8.17699	2.16447	3.77782	0.000158207	0.00247752
Entr1	260.418	8.4766	2.24509	3.77562	0.000159613	0.0024964
Parp4	64.9324	7.23365	1.91682	3.77378	0.000160792	0.0025117
Tmem147os.1	54.6159	8.3471	2.21287	3.77206	0.000161903	0.00252589
Ficd	121.013	-10.3171	2.74267	-3.76168	0.000168776	0.00262983
Sike1	164.229	8.3333	2.21567	3.76108	0.000169181	0.00263286
2810025M15Rik	99.9684	7.04262	1.87373	3.7586	0.000170864	0.00265573
Kif22	127.347	5.19626	1.38276	3.7579	0.000171346	0.00265992
Zfp764	344.884	5.07469	1.35053	3.75754	0.000171589	0.00266037
Samd4b	43.9825	8.03785	2.14032	3.75544	0.000173035	0.00267947
Ccdc14	134.744	9.65114	2.57121	3.75353	0.000174359	0.00269663
Med17	193.183	10.1715	2.71165	3.75105	0.000176096	0.00272011
0610040B10Rik	40.5862	7.9189	2.11187	3.74971	0.000177039	0.00273131
Fam133b	198.009	3.2222	0.85966	3.74822	0.000178093	0.00274417
Ercc8	94.7734	9.14309	2.44053	3.74636	0.000179421	0.00276122
Itpripl2	42.1988	7.97677	2.13148	3.74236	0.000182302	0.00280211
Ube2a	198.09	5.69546	1.52324	3.73906	0.000184712	0.00283566
Ckap4	113.935	6.2879	1.68231	3.73766	0.00018574	0.00284794
Ercc4	133.447	6.68364	1.78839	3.73725	0.000186045	0.00284911
A130071D04Rik	64.8092	8.5969	2.3008	3.73648	0.000186615	0.00285435
Pus7l	294.022	6.04603	1.6201	3.73189	0.000190049	0.00290331
Coq7	114.811	7.25381	1.94661	3.72637	0.000194256	0.00296395
Rfc3	235.54	9.11431	2.45382	3.71433	0.000203739	0.00310485
Atad2	103.41	7.91451	2.13432	3.70821	0.000208729	0.00317701
Rbm12	55.8805	5.606	1.51214	3.70734	0.000209449	0.00318409
Sdccag8	164.966	5.7736	1.56262	3.69481	0.00022005	0.00334118
Gda	67.4002	6.45345	1.74806	3.69179	0.000222684	0.00337706
Prcc	41.7093	6.58451	1.78384	3.69119	0.000223205	0.00338086
Ncbp1	353.978	3.26731	0.886158	3.68705	0.000226867	0.00343216
Dnajc14	412.086	2.26085	0.61378	3.68349	0.000230065	0.00347632
Ubl4a	654.614	5.80583	1.57717	3.68116	0.000232175	0.00350397
Zfp53	142.058	7.57987	2.06182	3.67631	0.000236635	0.00356696
Atf6	165.964	7.47943	2.03706	3.67169	0.000240954	0.00362768
Taf4b	113.744	8.05342	2.19391	3.67082	0.000241777	0.00363569
Ticrr	57.2786	6.20809	1.69141	3.67036	0.000242211	0.00363782
Slamf1	306.99	10.8392	2.95379	3.66958	0.000242949	0.00364452
Elac2	250.688	8.42808	2.30036	3.6638	0.000248498	0.00372329
Tor1aip1	72.2982	7.39367	2.0189	3.66222	0.00025004	0.00374191
Slc52a2	139.958	7.00279	1.91303	3.66058	0.000251647	0.00376145
Cuedc1	34.6201	7.69083	2.10199	3.65883	0.000253365	0.00378259
Cenpu	62.1781	8.53701	2.33358	3.65833	0.000253867	0.00378557
Slc39a9	154.799	8.24065	2.25454	3.65513	0.000257049	0.00382844
9930021J03Rik	48.6391	5.95822	1.63112	3.65284	0.000259357	0.0038582
Ifih1	321.987	4.98461	1.36483	3.65219	0.000260013	0.00386336
Zfx	430.926	5.27347	1.44509	3.64922	0.000263034	0.00390065
Ctsh	55.5198	8.37062	2.29388	3.64911	0.000263148	0.00390065
Il27	40.5601	7.92091	2.17149	3.64768	0.000264617	0.00391778
Ago2	401.332	3.60407	0.989964	3.64061	0.000271993	0.0040222
Entpd1	128.485	8.23193	2.26244	3.63852	0.000274208	0.00404776
Ada	76.7638	6.37992	1.75357	3.63824	0.000274507	0.00404776
Tchp	123.19	9.52114	2.61709	3.63807	0.000274694	0.00404776
Dock6	230.12	10.4233	2.87074	3.63086	0.000282479	0.00415757
1700052K11Rik	36.5806	7.76895	2.1403	3.62984	0.000283598	0.00416548
Creb3	142.708	6.96375	1.91862	3.62955	0.000283911	0.00416548
Cenpk	84.8221	8.98474	2.47551	3.62946	0.000284018	0.00416548
Zscan21	220.395	10.3615	2.85541	3.62872	0.000284828	0.00417246
Tmie	44.6535	8.05589	2.22231	3.625	0.000288962	0.00422388
Nfil3	66.8429	8.64014	2.38352	3.62495	0.000289015	0.00422388
Nhej1	71.8278	8.74232	2.41313	3.62282	0.000291414	0.00425396
Rabl3	95.5221	7.7994	2.15321	3.62223	0.00029208	0.0042587
2900052L18Rik	35.1974	7.71353	2.13072	3.62015	0.000294428	0.00428793
Csf1	57.7769	8.42995	2.32942	3.61891	0.000295847	0.00430357
Mxi1	50.3611	6.69302	1.85309	3.61181	0.000304069	0.00441803
Lsm14b	61.2194	-4.43631	1.23132	-3.60289	0.000314697	0.00456714
Zfp568	141.862	9.72545	2.69962	3.60253	0.000315135	0.00456817
AI504432	68.9243	8.68279	2.41223	3.59949	0.000318845	0.00461659
Fam20b	572.453	-2.00154	0.556432	-3.59709	0.000321795	0.00465391
Magi2	62.7507	6.99124	1.94568	3.5932	0.000326638	0.00471848
Washc5	116.576	6.1334	1.70799	3.59102	0.000329392	0.00475277
Vegfc	73.3104	8.77271	2.44379	3.5898	0.00033093	0.00476944
Lig1	380.25	7.58439	2.11374	3.58814	0.000333051	0.00479448
Rcor3	83.4246	7.38019	2.05795	3.58618	0.000335561	0.00482505
Fam167a	160.713	9.90525	2.76445	3.58308	0.000339565	0.004877
Kat8	129.573	6.41317	1.79001	3.58275	0.000339995	0.00487756
Poll	115.596	7.2753	2.03194	3.58046	0.000342987	0.00491483
Ccdc137	371.743	6.51224	1.81922	3.57969	0.000343998	0.00492046
Naif1	72.5332	8.75634	2.4462	3.57956	0.000344168	0.00492046
Peli2	37.4152	7.80462	2.18069	3.57898	0.000344943	0.00492589
Skil	44.1885	8.04241	2.24829	3.57713	0.000347392	0.0049552
Ccdc51	133.449	9.638	2.69556	3.57551	0.000349552	0.00498032
Cog2	250.741	8.4345	2.3616	3.57152	0.000354922	0.00505106
Rhbdf2	77.6645	8.85652	2.4807	3.57017	0.000356753	0.00506732
Nudt9	282.006	4.78564	1.34049	3.57008	0.000356876	0.00506732
Rsph3b	176.984	6.63753	1.86091	3.56683	0.000361328	0.0051247
Fam118b	101.959	7.65384	2.14826	3.56282	0.000366899	0.00519781
Cacul1	63.4863	8.56689	2.40539	3.56154	0.000368681	0.00521712
Paxip1	316.55	5.99098	1.68249	3.56078	0.000369757	0.00522643
Ctss	199.605	10.2179	2.87141	3.55849	0.000372987	0.00526612
Stx2	113.935	6.93992	1.95285	3.55374	0.000379789	0.0053561
Zfp955b	226.323	7.44999	2.09686	3.55292	0.00038098	0.00536683
Tmem161b	124.1	6.43068	1.81029	3.55229	0.000381896	0.00537367
Kbtbd11	35.2882	7.71963	2.17427	3.55045	0.00038457	0.0054052
Tbc1d10b	209.574	-2.64261	0.744629	-3.54889	0.000386859	0.00543126
Coq6	563.732	-2.80779	0.791478	-3.54752	0.00038887	0.00545335
Pex12	33.2799	7.63468	2.16214	3.53108	0.000413868	0.0057974
Ino80b	94.2097	9.13464	2.58983	3.52712	0.000420103	0.00587814
Ttc32	101.089	5.14538	1.46044	3.52318	0.000426407	0.00595968
Evc	157.775	9.87884	2.80487	3.52203	0.000428249	0.00597872
Rab40c	98.601	9.19989	2.61251	3.52148	0.00042915	0.0059846
Il1rapl2	41.7471	7.9598	2.26125	3.52008	0.000431413	0.00600945
Sirpa	304.847	8.34575	2.37118	3.51967	0.000432088	0.00601215
Rhbdf1	64.0498	8.57675	2.43816	3.51771	0.000435282	0.00604483
Cd55	82.2839	8.94078	2.5417	3.51764	0.000435406	0.00604483
Clu	422.914	7.51165	2.13736	3.51446	0.000440655	0.0061109
Bcas3os1	106.998	9.31773	2.65268	3.51258	0.000443786	0.0061475
Nupr1	660.175	3.09391	0.881864	3.50837	0.00045086	0.00623534
Zfp30	60.3392	8.49334	2.42101	3.50818	0.000451182	0.00623534
Dhrs3	743.85	3.6695	1.04606	3.50792	0.000451626	0.00623534
Cdc27	72.3597	6.29139	1.79415	3.50661	0.000453859	0.00625925
Steap3	229.126	-4.80554	1.37146	-3.50397	0.000458384	0.00631467
Cenpi	316.321	-11.981	3.4215	-3.50168	0.00046234	0.00636215
Cox14	718.828	1.91691	0.547776	3.49944	0.000466237	0.00640594
Neu3	63.635	8.56858	2.44868	3.49926	0.000466549	0.00640594
Tmem50b	65.4649	7.24876	2.07444	3.49432	0.00047527	0.00651851
H2-T3	119.033	9.47163	2.71096	3.49384	0.000476134	0.0065232
Carm1	79.3549	4.96801	1.42271	3.49194	0.00047953	0.00656252
Gm49797	34.0338	7.66698	2.19594	3.49143	0.000480435	0.00656529
Pla2g6	100.203	7.87414	2.2554	3.49124	0.000480785	0.00656529
Cyp27a1	70.1613	8.70939	2.49614	3.48914	0.000484573	0.00660978
Dnajb14	132.662	3.18867	0.914348	3.48737	0.000487803	0.00664659
Ampd3	183.047	10.093	2.89825	3.48244	0.000496862	0.00676264
Fignl1	89.0843	7.46132	2.14655	3.47596	0.000509033	0.00692075
Gm35021	56.2608	7.03105	2.02399	3.47386	0.000513024	0.00696741
Syngr1	36.3844	7.76033	2.23722	3.46873	0.000522917	0.00709406
Lrrc36	154.182	9.84526	2.84283	3.46319	0.000533807	0.00723393
Spice1	52.1453	8.28062	2.39427	3.45851	0.000543167	0.00735279
Efcab2	82.5162	8.94485	2.58786	3.45647	0.000547292	0.0074006
Evi5l	56.1038	7.02792	2.0336	3.45591	0.000548438	0.00740807
Pole	199.948	8.10596	2.34726	3.45336	0.000553639	0.00747024
4930579G24Rik	53.8894	6.96835	2.01854	3.45218	0.00055608	0.00749507
Sgpp1	112.212	6.43106	1.86325	3.45153	0.000557422	0.00750505
5430431A17Rik	86.2924	9.00718	2.611	3.44971	0.00056119	0.00754303
Soat1	135.151	5.77844	1.67511	3.44958	0.000561451	0.00754303
A730011C13Rik	61.1603	8.51225	2.46857	3.44825	0.00056423	0.00757222
Gdap2	142.335	8.38651	2.43435	3.44507	0.000570903	0.00765353
Cage1	99.2332	9.20907	2.67562	3.44184	0.000577764	0.0077372
St3gal4	313.446	5.79872	1.68499	3.4414	0.000578715	0.00774162
Gm17745	36.3705	7.76247	2.25975	3.43511	0.00059232	0.00791515
Fgf2	78.0028	8.86143	2.58108	3.43323	0.000596432	0.00796157
Tmem107	55.9399	8.38352	2.44245	3.43242	0.000598229	0.00797702
Rilpl1	30.4405	7.50418	2.18678	3.43162	0.000599997	0.00799206
Jrkl	30.2407	7.49695	2.18489	3.43127	0.00060076	0.0079937
Zfp46	131.325	-9.39013	2.73701	-3.4308	0.000601796	0.00799895
Sh3yl1	43.9907	8.03496	2.346	3.42497	0.00061487	0.00816403
Bcl6	36.2671	7.7569	2.26506	3.42459	0.000615725	0.0081667
Actr3b	44.9409	8.06889	2.36817	3.40723	0.000656269	0.00869522
Wdr19	182.136	10.0859	2.96105	3.40618	0.000658785	0.0087193
Kif20a	158.739	7.76515	2.28253	3.40199	0.000668961	0.0088446
Crim1	51.9897	6.91762	2.03454	3.40009	0.000673629	0.0088969
Ing4	108.599	5.74995	1.69202	3.39828	0.000678114	0.00894666
Ermp1	102.652	9.25951	2.72829	3.39389	0.000689071	0.00907401
Hspa13	215.667	8.9911	2.64925	3.39383	0.00068922	0.00907401
Sugct	47.0877	8.13596	2.39875	3.39175	0.000694471	0.0091335
Atg14	464.939	-5.22296	1.54008	-3.39136	0.000695457	0.00913684
Parp14	382.006	5.44566	1.60654	3.38968	0.000699747	0.00918354
Mcm8	266.652	8.96344	2.64807	3.3849	0.000712043	0.00933509
Gosr1	384.157	4.94158	1.46185	3.38036	0.000723919	0.00948083
Oser1	239.395	4.45085	1.31743	3.37842	0.000729024	0.00953769
Zfp943	39.5351	6.51602	1.9289	3.3781	0.000729877	0.00953884
Cacna1a	29.5695	7.46404	2.21078	3.3762	0.000734955	0.00959517
Sfxn3	719.499	2.82602	0.837287	3.37521	0.000737606	0.0096197
Cabcoco1	40.512	6.36647	1.88957	3.36927	0.000753681	0.0098191
Ptafr	208.466	4.24757	1.26164	3.36671	0.000760704	0.00989837
Zfp212	186.015	8.77707	2.6072	3.36648	0.000761352	0.00989837
Tfip11	139.619	8.06696	2.3966	3.366	0.000762672	0.00990521
Gm43379	33.6071	7.64703	2.27799	3.35692	0.000788145	0.0102164
9130019O22Rik	134.631	-6.7395	2.00767	-3.35688	0.000788273	0.0102164
Lpar5	66.4662	7.2782	2.16938	3.35496	0.000793756	0.0102768
Zfp976	69.5804	8.69903	2.59444	3.35295	0.000799561	0.0103413
Vps13b	395.088	-2.48537	0.742539	-3.34712	0.000816558	0.0105502
H6pd	557.762	-2.17244	0.649287	-3.34588	0.000820218	0.0105865
Zfp746	96.7522	9.17388	2.74209	3.34557	0.000821124	0.0105872
Nxn	53.8816	6.9668	2.08407	3.34288	0.00082913	0.0106794
Pcx	145.016	9.75707	2.92104	3.34028	0.000836946	0.0107676
Ube2m	41.1168	7.93654	2.37619	3.34003	0.000837701	0.0107676
Pde1c	198.667	8.55051	2.5612	3.33848	0.000842375	0.0108133
Fam8a1	62.284	6.07173	1.81882	3.33828	0.000842988	0.0108133
Stk3	260.734	2.8317	0.849531	3.33325	0.000858388	0.0109995
Hace1	82.4796	8.94377	2.68629	3.32942	0.000870278	0.0111405
Calhm2	203.426	8.58254	2.58102	3.32525	0.000883382	0.0112966
Slc17a5	111.054	9.37302	2.81971	3.32411	0.000887002	0.0113313
Dnase2a	361.745	3.46234	1.042	3.32279	0.000891225	0.0113664
Irf6	138.326	9.68895	2.91601	3.32268	0.000891572	0.0113664
Gm10138	32.7548	7.61221	2.29527	3.31647	0.000911613	0.01161
Rmdn2	66.5392	8.63275	2.6036	3.31569	0.00091417	0.0116302
Gm26885	29.6172	7.46397	2.25129	3.31542	0.000915057	0.0116302
Clec7a	135.263	9.65664	2.9171	3.31036	0.000931756	0.0118304
Las1l	719.292	5.65055	1.70945	3.30548	0.000948131	0.012026
Chil5	132.122	9.62278	2.91179	3.30477	0.000950556	0.0120446
Arnt	252.962	4.58137	1.38701	3.30306	0.000956353	0.0121049
Akap11	217.43	3.05856	0.926053	3.3028	0.00095726	0.0121049
Adamtsl5	117.402	9.45321	2.86555	3.29892	0.000970574	0.0122609
Dclre1a	75.9673	-7.88751	2.39124	-3.2985	0.000972036	0.0122669
Pdcd6ip	758.054	2.1303	0.646557	3.29484	0.000984792	0.0124153
Stx6	566.436	2.86174	0.869509	3.29121	0.000997569	0.0125637
Carnmt1	165.301	2.91078	0.884993	3.28905	0.00100528	0.0126481
Rere	324.489	3.49239	1.06304	3.28528	0.00101881	0.0128054
Ofd1	50.1849	6.86843	2.09122	3.28442	0.00102193	0.0128317
E130311K13Rik	124.366	9.53558	2.90689	3.28033	0.00103685	0.013006
Trp53rkb	49.9539	8.21844	2.50575	3.27984	0.00103867	0.0130157
Megf11	49.4602	-10.0198	3.05545	-3.27931	0.0010406	0.0130267
Gm16152	41.4442	7.94799	2.42638	3.27566	0.00105414	0.0131802
1700096K18Rik	37.3891	7.8	2.38136	3.27544	0.00105497	0.0131802
Rpap3	139.299	4.88993	1.49325	3.2747	0.00105776	0.0132019
Tsfm	145.198	4.81938	1.47439	3.26872	0.00108035	0.0134704
Zfp286	103.174	9.26678	2.83532	3.26833	0.00108183	0.0134753
Emc9	54.7076	6.16852	1.88829	3.26673	0.00108798	0.0135385
Samd14	63.916	6.10444	1.87029	3.2639	0.00109891	0.0136608
Wdr5b	55.3581	7.01163	2.14926	3.26234	0.00110496	0.0137224
Zbtb6	63.763	7.2196	2.2134	3.26177	0.00110718	0.0137363
Tm4sf1	118.931	9.47113	2.90649	3.25862	0.00111957	0.0138652
Gm38162	85.6127	8.99617	2.76078	3.25856	0.00111979	0.0138652
Kat6a	173.796	2.81631	0.864456	3.2579	0.00112241	0.0138839
Nudcd1	176.346	7.93303	2.4384	3.25338	0.00114042	0.0140926
Mrm3	111.597	9.3799	2.88743	3.24853	0.00116004	0.014321
Pi4k2a	126.322	9.55851	2.9446	3.24611	0.00116993	0.0144288
Polh	188.998	6.09801	1.87942	3.24462	0.00117609	0.0144904
Klhl2	177.356	-5.0737	1.56474	-3.24253	0.00118476	0.0145828
Mpped2	49.304	8.20109	2.53109	3.24014	0.0011947	0.0146907
Ccdc34	52.0887	6.69832	2.06779	3.23937	0.00119794	0.014716
Top3a	306.957	-5.11099	1.57854	-3.23779	0.00120459	0.0147832
A530032D15Rik	30.9722	7.5279	2.32549	3.23713	0.0012074	0.0148032
C920006O11Rik	53.606	8.32279	2.57133	3.23676	0.00120893	0.0148074
Asnsd1	94.8668	5.06279	1.56641	3.2321	0.00122885	0.0150366
Tuft1	114.168	9.41201	2.91698	3.22663	0.00125258	0.0153119
Psrc1	134.888	9.65245	2.99205	3.22603	0.00125519	0.0153288
Spats2l	71.3714	-10.5509	3.2721	-3.22449	0.00126197	0.0153965
Prkg1	67.358	7.04834	2.18649	3.22359	0.00126595	0.01543
Mvd	73.9488	8.78679	2.72659	3.22263	0.00127018	0.0154665
Stx11	173.797	8.35287	2.59489	3.21897	0.0012865	0.0156401
Esrra	50.4206	6.87276	2.13514	3.21887	0.00128695	0.0156401
Cenph	85.672	8.99866	2.81137	3.20081	0.00137043	0.0166384
Ankrd40	144.98	-11.0985	3.46856	-3.19974	0.0013755	0.0166838
Gmip	507.761	-2.44137	0.763159	-3.19903	0.00137892	0.0167091
Vps11	273.757	4.75712	1.4886	3.1957	0.00139493	0.0168713
Fkbpl	64.162	7.22638	2.26129	3.19568	0.00139501	0.0168713
Cenpv	31.8902	7.57203	2.37232	3.19182	0.00141378	0.0170794
Hyou1	273.008	3.23263	1.01286	3.19158	0.00141496	0.0170794
Bambi	54.074	6.97934	2.18765	3.19034	0.00142106	0.0171364
Snx29	110.587	9.366	2.94605	3.17917	0.00147697	0.0177935
Abcd1	480.218	-2.46356	0.775153	-3.17815	0.00148216	0.0178388
H4c9	146.789	6.70272	2.1096	3.17726	0.00148676	0.0178693
Ccdc61	191.732	5.16091	1.62441	3.1771	0.00148756	0.0178693
Sqor	76.754	7.49171	2.35832	3.17671	0.00148957	0.0178762
Gas8	103.986	9.27769	2.92601	3.17077	0.00152036	0.0182283
5430403G16Rik	122.844	-7.72678	2.44088	-3.16558	0.00154775	0.0185388
Gm26724	56.302	8.39366	2.65255	3.16437	0.00155421	0.0185984
Gm45844	26.6543	7.31243	2.31518	3.15848	0.00158595	0.0189594
Cdca3	103.299	6.78731	2.1491	3.15821	0.00158742	0.0189594
Tango2	72.1176	8.74847	2.77203	3.15598	0.00159959	0.0190848
H3c6	47.0155	8.1336	2.57741	3.15573	0.00160097	0.0190848
Slc37a1	329.297	3.95363	1.25327	3.15465	0.00160693	0.0191375
Zfp831	74.6346	7.17845	2.27594	3.15406	0.00161014	0.0191574
Leo1	139.868	8.04371	2.55595	3.14706	0.00164924	0.0196039
Nlk	78.9688	8.88128	2.82438	3.14451	0.00166366	0.0197565
Ccnj	91.82	-9.33889	2.97055	-3.14382	0.00166757	0.0197842
Dph3	466.806	-2.62047	0.834197	-3.14131	0.00168194	0.0199357
Zkscan4	78.6793	8.87476	2.82687	3.13943	0.00169277	0.020045
Xndc1	85.0495	8.98832	2.86356	3.13887	0.00169603	0.0200646
Slc22a15	35.8745	6.17088	1.96784	3.13587	0.00171347	0.0202517
Gm11639	110.397	-10.702	3.41406	-3.13469	0.00172033	0.0203136
AC241534.1	75.6056	8.81662	2.81373	3.13343	0.00172777	0.0203821
AI480526	35.272	7.71521	2.46292	3.13255	0.00173294	0.0204238
Gm15478	30.3986	-4.13846	1.32124	-3.13226	0.00173469	0.0204251
Csrnp2	100.777	7.88796	2.52288	3.12657	0.00176861	0.0208049
St6galnac6	63.4826	5.85101	1.88171	3.10941	0.00187461	0.0220311
Usp16	441.051	-2.14031	0.688435	-3.10896	0.00187749	0.0220441
Kat2b	96.0117	7.8198	2.51944	3.10379	0.0019106	0.0224119
Gm17435	60.9906	8.50896	2.7422	3.10297	0.00191591	0.0224531
Rnaseh1	96.1724	7.82223	2.52252	3.10096	0.00192893	0.0225845
Gan	142.397	5.87209	1.89447	3.0996	0.00193783	0.0226673
Nemp2	32.0225	7.58022	2.44804	3.09644	0.00195858	0.0228886
Rhebl1	91.1016	9.08627	2.93519	3.09563	0.00196394	0.0229297
Zfp597	108.836	5.27811	1.70555	3.09466	0.00197036	0.0229832
Churc1	619.94	-1.7556	0.567621	-3.09291	0.00198207	0.0230652
Camkmt	74.3618	8.79453	2.84355	3.0928	0.00198281	0.0230652
AI661453	23.6012	7.13809	2.30799	3.09278	0.00198293	0.0230652
Adar	265.874	3.37162	1.09064	3.0914	0.00199214	0.0231508
Swap70	416.453	3.0155	0.976448	3.08823	0.00201351	0.0233773
Lmbr1	53.0002	8.30625	2.69016	3.08764	0.0020175	0.0234019
Zfp523	94.7629	7.80109	2.52715	3.08691	0.00202246	0.0234376
Rhobtb1	75.5346	6.33773	2.05577	3.0829	0.00204995	0.0237342
C130026I21Rik	59.6128	5.14794	1.67062	3.08145	0.00205996	0.0238271
Zbtb37	320.879	-4.38209	1.42221	-3.08118	0.00206179	0.0238271
Pfkp	661.998	2.53021	0.821621	3.07954	0.00207322	0.0239369
Gdpd1	97.2162	-8.96745	2.91635	-3.07489	0.0021058	0.0242906
Gtpbp10	82.2581	6.4597	2.10132	3.07412	0.00211124	0.0243122
Gm28809	64.5525	8.58867	2.79392	3.07405	0.00211171	0.0243122
Sema4b	323.468	-4.70243	1.52984	-3.0738	0.00211351	0.0243122
Cd247	54.1666	8.33499	2.71259	3.0727	0.00212131	0.0243794
Lbhd1	34.5866	6.3252	2.06	3.07048	0.00213714	0.0245388
Zfp433	31.8562	6.00418	1.95595	3.0697	0.00214275	0.0245722
Klf2	66.2721	7.27789	2.37102	3.06953	0.00214398	0.0245722
Abl2	227.449	3.36988	1.098	3.06912	0.0021469	0.0245782
Rad51	164.786	7.28392	2.37346	3.0689	0.00214845	0.0245782
Rnf41	564.05	4.93665	1.61026	3.06574	0.00217129	0.0248167
Grtp1	97.4188	-10.523	3.4354	-3.06312	0.00219043	0.025007
Car9	63.7801	7.22431	2.35864	3.06291	0.00219194	0.025007
Srd5a1	89.6067	7.71891	2.52165	3.06106	0.00220558	0.0251396
Gmppb	40.3787	4.4035	1.43926	3.05955	0.00221669	0.0252432
Rraga	293.308	5.3031	1.73375	3.05875	0.00222266	0.0252881
Oplah	45.7355	8.0903	2.64932	3.05373	0.00226015	0.0256912
Lrrc59	976.845	-2.45921	0.805527	-3.05292	0.00226628	0.0257374
Rsad2	114.471	7.75687	2.54143	3.05217	0.00227194	0.0257783
Jade3	68.4714	8.67565	2.84363	3.0509	0.00228153	0.0258636
Arfgef1	381.364	3.61804	1.18608	3.05042	0.00228521	0.0258818
Isoc2b	68.7579	8.68168	2.84799	3.04836	0.00230096	0.0260365
Kxd1	570.523	4.41934	1.45087	3.046	0.00231905	0.0262175
Vamp4	411.451	-2.87943	0.945405	-3.04571	0.00232133	0.0262195
Arhgef10	48.5661	8.17756	2.69443	3.03498	0.00240549	0.0271439
Gm38292	121.14	-10.5969	3.49188	-3.03473	0.00240752	0.0271439
Tonsl	71.8866	8.74567	2.88885	3.02738	0.0024668	0.0277872
Rtl6	200.017	10.2215	3.38132	3.02292	0.00250348	0.0281749
Zfp839	245.36	10.5159	3.48168	3.02036	0.00252477	0.0283889
Armc5	84.6643	7.63816	2.52966	3.01944	0.00253245	0.0284496
2410017I17Rik	28.9683	7.43437	2.46882	3.0113	0.0026013	0.0291968
Fam189b	182.126	7.59646	2.52315	3.0107	0.00260644	0.0292195
Slc11a2	93.0121	7.46539	2.47977	3.01052	0.002608	0.0292195
Trim37	431.065	3.96204	1.31623	3.01013	0.00261132	0.0292304
Carhsp1	102.664	6.77295	2.25066	3.00931	0.00261838	0.0292831
Mia3	48.8416	5.46023	1.81613	3.00652	0.0026426	0.0295275
Smg8	253.939	9.2344	3.0724	3.0056	0.00265058	0.0295902
Gm38365	37.7674	7.8182	2.6019	3.0048	0.00265756	0.0296416
Ints5	134.835	5.64624	1.87976	3.00371	0.0026671	0.0297099
Ccdc138	274.828	10.6795	3.55562	3.00356	0.00266844	0.0297099
Nuf2	81.511	7.58181	2.52617	3.00131	0.00268819	0.0299032
Zfp125	42.1969	6.38061	2.12683	3.00005	0.00269933	0.0300003
Wrap53	279.077	-3.03615	1.01232	-2.99921	0.00270681	0.0300566
Nubpl	88.1843	7.69783	2.56694	2.99883	0.00271017	0.0300673
Gm48766	99.1521	9.20804	3.07119	2.9982	0.00271581	0.030103
Prex2	119.476	8.13864	2.71503	2.99763	0.0027209	0.0301327
A530041M06Rik	112.19	-10.4863	3.50376	-2.99288	0.00276356	0.030578
Samd1	30.5747	7.51386	2.51346	2.98945	0.00279483	0.0308966
Slc22a5	400.175	-4.47623	1.50194	-2.9803	0.00287967	0.0318063
Adgra3	183.185	10.0946	3.38948	2.97823	0.00289917	0.0319934
Gngt2	49.9177	8.21911	2.76061	2.97728	0.00290819	0.0320646
Pbk	117.133	6.96271	2.34226	2.97265	0.00295244	0.0324918
Git1	499.91	-2.93322	0.986768	-2.97256	0.0029533	0.0324918
Gbp9	83.92	8.96744	3.0169	2.97241	0.00295474	0.0324918
Stil	79.5593	7.54878	2.54189	2.96976	0.00298037	0.0327172
Wee1	592.066	2.64116	0.889357	2.96974	0.00298049	0.0327172
Ldhd	68.0682	8.66688	2.9192	2.96892	0.00298846	0.0327759
Cdk1	81.9714	3.42915	1.15552	2.96762	0.00300115	0.0328862
Svil	432.428	-1.86296	0.628019	-2.9664	0.00301304	0.0329875
Fgfr1	48.3866	8.17502	2.75704	2.96515	0.00302538	0.0330936
Cep70	467.954	-1.64311	0.55542	-2.95832	0.00309319	0.0338057
Phlpp2	194.998	-3.73968	1.26451	-2.95742	0.00310228	0.0338754
Rad52	341.438	3.80207	1.28697	2.95428	0.00313404	0.0341923
Mphosph10	203.9	4.6351	1.56918	2.95383	0.00313854	0.0342115
Tada2a	515.066	-3.88	1.31412	-2.95256	0.00315153	0.0343231
Kctd3	60.1139	6.85872	2.32442	2.95072	0.00317031	0.0344975
Lrrc49	44.9315	8.06854	2.73489	2.95022	0.00317546	0.0345235
Sc5d	100.269	7.56155	2.56471	2.9483	0.00319523	0.0347078
Mettl8	61.0598	4.81966	1.63487	2.94804	0.00319798	0.0347078
Lipo3	57.2004	8.41631	2.85532	2.94759	0.00320263	0.0347281
Ptk7	87.0751	-8.69411	2.95141	-2.94574	0.0032218	0.0349056
Ercc6l2	117.757	6.24852	2.12359	2.94243	0.00325643	0.0352502
Armc7	164.308	7.44721	2.53164	2.94166	0.00326459	0.035308
AI987944	190.574	3.6394	1.23771	2.94043	0.00327762	0.0354181
Aldoc	179.076	8.7289	2.97	2.93902	0.0032925	0.0355295
Zg16	73.3017	8.77243	2.98492	2.93892	0.00329362	0.0355295
Uspl1	462.415	2.36999	0.806517	2.93854	0.00329757	0.0355415
Zfp704	394.688	3.23563	1.10222	2.93554	0.00332963	0.0358561
4930581F22Rik	50.8317	5.11977	1.74429	2.93516	0.00333371	0.035869
Mtrf1l	83.4029	3.28339	1.11891	2.93445	0.00334139	0.0359206
Gatb	187.011	8.79191	2.99692	2.93365	0.00335006	0.0359828
Elp6	213.396	-6.05688	2.06592	-2.93181	0.00336989	0.0361648
1700084J12Rik	58.5957	-8.56693	2.92424	-2.92963	0.0033937	0.0363592
Kazald1	59.1112	7.11464	2.42853	2.92961	0.00339383	0.0363592
Gm32687	34.2642	7.67743	2.62136	2.9288	0.00340276	0.0364083
Mthfd2	95.1773	5.84485	1.99574	2.92866	0.00340425	0.0364083
Polr3g	329.083	-7.58107	2.59798	-2.91807	0.0035221	0.0376365
Pik3ip1	1991.67	1.91345	0.656204	2.91593	0.00354627	0.0378623
Afp	68.7405	8.67986	2.97948	2.91321	0.00357731	0.0381478
Fam168a	353.418	-2.35284	0.807689	-2.91305	0.00357913	0.0381478
C77080	38.4546	7.83984	2.69703	2.90684	0.00365095	0.0388802
Prepl	219.047	-3.84282	1.32261	-2.90548	0.00366695	0.0390172
Mkrn3	156.594	9.86841	3.40073	2.90185	0.0037097	0.0394384
Zfp367	320.238	4.03833	1.39193	2.90124	0.00371691	0.0394815
Gprasp2	35.2164	5.2344	1.80504	2.89988	0.00373311	0.0396199
Lrch3	25.3235	7.24169	2.49912	2.8977	0.00375913	0.0398621
Mtrr	73.4554	7.12534	2.46175	2.89442	0.00379861	0.0402466
Ppm1k	39.2304	7.87261	2.72178	2.89245	0.00382255	0.0404659
Gbp11	86.4651	7.67096	2.65232	2.89217	0.0038259	0.040467
6030445D17Rik	65.9336	8.61992	2.98142	2.89121	0.00383762	0.0405566
Polr3a	59.8391	5.99802	2.07605	2.88915	0.00386285	0.0407887
Pkmyt1	159.922	9.89878	3.42899	2.88679	0.00389189	0.0410606
Themis2	169.137	8.64681	2.99583	2.88628	0.00389822	0.0410926
Arhgap39	104.887	7.18587	2.49156	2.88408	0.00392558	0.0413462
Nek8	68.9134	7.34109	2.54639	2.88294	0.00393987	0.0414617
Mtg1	164.215	4.47776	1.55589	2.87793	0.00400288	0.0420892
Esco2	78.6735	7.53273	2.61781	2.87749	0.00400848	0.0421127
Pigh	70.4775	4.82388	1.6768	2.87684	0.00401677	0.0421642
Dmd	39.6275	7.88446	2.74338	2.874	0.00405313	0.0425102
Vsig10	36.1488	7.75498	2.70226	2.86982	0.00410711	0.0430401
Snx31	146.403	-10.1206	3.52709	-2.8694	0.0041125	0.0430605
Vsir	88.4881	9.04387	3.15346	2.86792	0.00413176	0.0432259
Cyfip1	759.801	1.54138	0.537528	2.86753	0.00413692	0.0432436
Gm42047	211.698	5.39129	1.88034	2.86719	0.00414139	0.0432541
Dtwd1	150.501	9.81119	3.42274	2.86648	0.0041507	0.0432777
Cd46	180.096	-9.93329	3.46555	-2.8663	0.00415303	0.0432777
Rif1	172.122	4.08533	1.42534	2.86622	0.00415405	0.0432777
Aqr	429.396	2.51366	0.877377	2.86497	0.00417055	0.0434133
Snx6	472.151	2.7143	0.947564	2.8645	0.00417669	0.0434411
Gm16485	178.923	10.0604	3.5134	2.86343	0.00419082	0.0435518
Spic	49.7713	8.21563	2.87122	2.86138	0.00421804	0.0437982
P2ry1	64.1347	7.23547	2.53042	2.8594	0.00424447	0.0440272
Nos1ap	20.8649	6.96086	2.43455	2.8592	0.00424716	0.0440272
Mrpl18	492.305	2.04701	0.716249	2.85796	0.00426373	0.0441623
Reep6	83.2372	7.29312	2.5525	2.85725	0.00427331	0.0442249
Bcor	360.872	1.89033	0.661726	2.85666	0.00428121	0.0442699
Zfp106	800.581	-1.68357	0.589735	-2.85479	0.00430659	0.0444955
Naaa	51.4541	8.26186	2.896	2.85285	0.00433285	0.0447298
Stimate	164.423	4.65633	1.63233	2.85256	0.00433683	0.0447339
Mast2	49.1541	8.19761	2.87727	2.8491	0.00438436	0.0451868
Slc39a13	145.014	8.42397	2.95725	2.84858	0.00439147	0.0452227
Soat2	58.6033	8.45036	2.96976	2.84547	0.00443461	0.0456293
Lztfl1	30.9724	7.53033	2.649	2.8427	0.00447325	0.0459128
Tbc1d22a	117.461	2.41889	0.85098	2.84248	0.00447646	0.0459128
Lacc1	83.9743	-5.65394	1.98911	-2.84245	0.00447679	0.0459128
Mus81	121.402	7.81277	2.74861	2.84245	0.00447688	0.0459128
Scml4	145.457	8.42851	2.96587	2.84183	0.00448549	0.0459633
Rbakdn	23.339	7.11947	2.50677	2.8401	0.00450998	0.0461764
Gm46620	21.7303	7.02106	2.47238	2.83979	0.00451426	0.0461824
Clec12a	90.7393	9.08012	3.1979	2.8394	0.00451984	0.0462016
Spc25	116.2	7.75005	2.73333	2.83539	0.004577	0.0467476
Lhpp	135.823	9.66314	3.4111	2.83286	0.00461342	0.047081
Pex10	74.0836	-9.88773	3.4937	-2.83016	0.00465252	0.0474413
Pygm	235.801	4.79619	1.6952	2.82927	0.00466538	0.0475336
Cracr2a	100.074	3.44863	1.21987	2.82704	0.00469803	0.0478272
Zfp111	132.126	8.28917	2.93349	2.8257	0.00471773	0.0479885
Map3k12	48.1543	4.04258	1.43106	2.82489	0.00472968	0.048071
Chek1	56.4477	8.39636	2.97858	2.81891	0.00481868	0.0489357
Ccdc71l	42.4731	6.63082	2.35314	2.81786	0.00483444	0.0490558
Slc25a26	56.4487	-8.51188	3.02368	-2.81507	0.00487664	0.0494439
Gm40309	46.2135	8.1087	2.88151	2.81405	0.0048922	0.0495613
Ttl	231.46	-4.92333	1.74986	-2.81356	0.0048996	0.0495943
Tmem131	233.714	5.7325	2.03764	2.81331	0.0049034	0.0495943
Fam214a	133.302	9.63615	3.42749	2.81143	0.00493215	0.0498447
Bbs9	103.345	7.16948	2.55062	2.81088	0.00494065	0.0498902
Stxbp3	365.635	-1.76756	0.628936	-2.8104	0.00494802	0.0499242

## Sheet: Suppl_table_fullList
Term	Benjamini
GO:0006281~DNA repair	6.70655e-26
GO:0006974~cellular response to DNA damage stimulus	9.26464e-26
GO:0007049~cell cycle	4.82746e-16
GO:0015031~protein transport	6.33165e-16
GO:0051301~cell division	8.009e-12
GO:0006260~DNA replication	2.5491e-11
GO:0032259~methylation	7.37617e-11
GO:0032543~mitochondrial translation	6.58184e-08
GO:0006886~intracellular protein transport	2.47671e-07
GO:0016192~vesicle-mediated transport	4.9625e-07
GO:0016310~phosphorylation	7.54746e-07
GO:0016567~protein ubiquitination	8.06259e-06
GO:0018105~peptidyl-serine phosphorylation	2.71732e-05
GO:0000724~double-strand break repair via homologous recombination	2.90779e-05
GO:0000209~protein polyubiquitination	2.90779e-05
GO:0006468~protein phosphorylation	3.56036e-05
GO:0006310~DNA recombination	6.69155e-05
GO:0008152~metabolic process	8.32372e-05
GO:0007059~chromosome segregation	0.000193544
GO:0060261~positive regulation of transcription initiation from RNA polymerase II promoter	0.000244905
GO:0036297~interstrand cross-link repair	0.000244905
GO:0006888~ER to Golgi vesicle-mediated transport	0.000407084
GO:0051123~RNA polymerase II transcriptional preinitiation complex assembly	0.000470108
GO:0051276~chromosome organization	0.000880741
GO:0051865~protein autoubiquitination	0.00229737
GO:0006302~double-strand break repair	0.00235337
GO:0006914~autophagy	0.00260266
GO:0006470~protein dephosphorylation	0.00275856
GO:0008033~tRNA processing	0.00359408
GO:0045893~positive regulation of transcription, DNA-templated	0.00462631
GO:0000723~telomere maintenance	0.00678165
GO:0006915~apoptotic process	0.00720784
GO:0006357~regulation of transcription from RNA polymerase II promoter	0.00722999
GO:0071897~DNA biosynthetic process	0.00722999
GO:0006303~double-strand break repair via nonhomologous end joining	0.00724414
GO:0000077~DNA damage checkpoint	0.00724414
GO:0006629~lipid metabolic process	0.00791347
GO:0000278~mitotic cell cycle	0.00814697
GO:0006397~mRNA processing	0.00822496
GO:0016126~sterol biosynthetic process	0.00822496
GO:0031952~regulation of protein autophosphorylation	0.00878617
GO:0009411~response to UV	0.00917038
GO:0010508~positive regulation of autophagy	0.0109541
GO:0006606~protein import into nucleus	0.011133
GO:0031122~cytoplasmic microtubule organization	0.0118195
GO:0030030~cell projection organization	0.0121304
GO:0006511~ubiquitin-dependent protein catabolic process	0.0150812
GO:0007030~Golgi organization	0.0169011
GO:0000045~autophagosome assembly	0.0177078
GO:0007091~metaphase/anaphase transition of mitotic cell cycle	0.0208144
GO:0006364~rRNA processing	0.0267981
GO:0031929~TOR signaling	0.0314395
GO:0006139~nucleobase-containing compound metabolic process	0.0429411
GO:0008299~isoprenoid biosynthetic process	0.0429411
GO:0016579~protein deubiquitination	0.0429411
GO:0032508~DNA duplex unwinding	0.0429411
GO:0051315~attachment of mitotic spindle microtubules to kinetochore	0.0429411
GO:0034198~cellular response to amino acid starvation	0.0429411
GO:0051984~positive regulation of chromosome segregation	0.0434186
GO:0051383~kinetochore organization	0.0496031
