# Supplementary material for: Panhematopoietic RNA barcoding enables kinetic measurements of nucleate and anucleate lineages and the activation of myeloid clones following acute platelet depletion
Source: Genome Biol. 2023 Jun 27;24:152. doi: 10.1186/s13059-023-02976-z (PMC10294477; doi:10.1186/s13059-023-02976-z)
Supplement: Supplementary file 14 — Additional file 14: Table S8. Differentially expressed genes between reprogrammed platelet-erythroid-B cell clones and new myeloid clones. Full list of DE genes between reprogrammed platelet-erythroid-Bcelland newly emerged myeloid clonesupon platelet depletion using deseq2. [file 13059_2023_2976_MOESM14_ESM.xlsx]

## Sheet: Additional_file14_TableS8
	baseMean	log2FoldChange	lfcSE	stat	pvalue	padj
Hid1	89.702	-25.8537	2.16666	-11.9325	8.01e-33	6.82e-29
Stxbp5	33.4213	-24.51	2.33546	-10.4947	9.14e-26	3.89e-22
Zfyve1	36.0696	-24.2202	2.31964	-10.4414	1.6e-25	4.56e-22
Mr1	14.1739	-23.3351	2.33142	-10.009	1.39e-23	2.96e-20
Plk2	36.9522	-24.6463	2.54651	-9.67848	3.72e-22	6.34e-19
Tnfsf4	35.8474	-24.6117	2.54966	-9.65291	4.78e-22	6.47e-19
Cep162	23.8596	23.7988	2.46846	9.64115	5.36e-22	6.47e-19
Pigg	48.0439	-24.5731	2.5522	-9.62818	6.08e-22	6.47e-19
Amn1	50.1421	-25.0609	2.62707	-9.53948	1.44e-21	1.36e-18
Dvl1	23.8818	-24.0624	2.53407	-9.49556	2.19e-21	1.87e-18
Tpm4	46.1443	-24.9591	2.64285	-9.44403	3.59e-21	2.57e-18
Zfp595	17.9541	22.4952	2.38215	9.44322	3.61e-21	2.57e-18
Zfp446	21.0761	-23.8473	2.53295	-9.4148	4.74e-21	2.98e-18
Chst2	34.0658	-24.5448	2.60797	-9.41143	4.89e-21	2.98e-18
Ogfod2	19.2102	-23.7214	2.53469	-9.3587	8.07e-21	4.58e-18
Bmi1	26.7984	-24.1994	2.59827	-9.31366	1.24e-20	6.58e-18
Fkbp7	20.1005	-23.7813	2.56856	-9.25861	2.07e-20	1.04e-17
Faah	14.2717	-23.3555	2.56275	-9.11345	7.98e-20	3.78e-17
Csrnp1	13.0266	-23.0548	2.54452	-9.06056	1.3e-19	5.82e-17
Zfp799	9.91877	-22.8644	2.55872	-8.93586	4.04e-19	1.72e-16
Fbxw17	26.2859	23.9397	2.73378	8.757	2.01e-18	8.13e-16
Tmem170b	14.34	23.0748	2.68347	8.59888	8.05e-18	3e-15
Exoc3l	28.2568	-24.2396	2.81922	-8.59799	8.11e-18	3e-15
Obscn	23.1633	-24.017	2.82161	-8.5118	1.71e-17	6.08e-15
Il6st	20.9491	-23.8766	2.80727	-8.50527	1.81e-17	6.17e-15
Maco1	20.8005	-23.8626	2.80922	-8.49436	1.99e-17	6.52e-15
Snx11	21.8321	-23.9275	2.81889	-8.48825	2.1e-17	6.62e-15
Cyb561d1	23.2269	-24.0139	2.83096	-8.48259	2.2e-17	6.7e-15
Poli	22.2193	-23.9501	2.82613	-8.4745	2.36e-17	6.93e-15
Matn4	16.3935	-23.5359	2.77957	-8.46746	2.51e-17	7.12e-15
Stimate	22.1725	22.9081	2.74036	8.35952	6.3e-17	1.73e-14
Ifit1	16.0394	-23.5136	2.83347	-8.29853	1.05e-16	2.81e-14
Hnf4a	39.9326	24.5247	2.95723	8.29314	1.1e-16	2.85e-14
Cpped1	13.8398	-23.3176	2.81824	-8.27382	1.3e-16	3.25e-14
Fastkd3	11.4919	-23.067	2.8008	-8.23586	1.78e-16	4.34e-14
Hoxb9	27.7806	-23.4072	2.84375	-8.2311	1.85e-16	4.39e-14
Arhgap12	14.2198	-23.3452	2.84337	-8.21041	2.2e-16	5.07e-14
Tmem237	11.5622	-23.0738	2.81764	-8.18904	2.63e-16	5.9e-14
Zfp87	11.5609	-23.061	2.82203	-8.17177	3.04e-16	6.64e-14
Parp3	29.6555	24.1102	2.95744	8.1524	3.57e-16	7.6e-14
Zfp668	17.4261	-23.6314	2.91561	-8.10515	5.27e-16	1.09e-13
Aars2	8.42996	-22.6473	2.8119	-8.0541	8.01e-16	1.62e-13
Mtm1	14.2602	-23.3484	2.96939	-7.86302	3.75e-15	7.43e-13
2810039B14Rik	15.8854	23.2398	2.95815	7.8562	3.96e-15	7.55e-13
Lpl	13.9119	-23.3255	2.96942	-7.85524	3.99e-15	7.55e-13
Prkaa1	13.1185	-23.2357	2.96948	-7.82484	5.08e-15	9.41e-13
Neo1	12.1824	-23.147	2.96957	-7.79471	6.46e-15	1.17e-12
Gimap4	11.2634	-23.0331	2.96968	-7.7561	8.76e-15	1.55e-12
B3gnt5	10.9858	-23.0058	2.96971	-7.74683	9.42e-15	1.64e-12
BC024978	10.7831	-22.9795	2.96974	-7.7379	1.01e-14	1.72e-12
Synrg	10.0808	22.5961	2.95903	7.63632	2.24e-14	3.71e-12
Rpusd1	8.61187	-22.6753	2.97009	-7.63455	2.27e-14	3.71e-12
Gbp9	8.59652	-22.6371	2.97009	-7.62169	2.5e-14	4.02e-12
Spo11	8.30631	-22.6273	2.97015	-7.61823	2.57e-14	4.06e-12
Mettl25	8.21361	-22.6028	2.97017	-7.60994	2.74e-14	4.25e-12
Aste1	8.1168	-22.5868	2.9702	-7.6045	2.86e-14	4.35e-12
Zfp369	9.23237	22.4802	2.95925	7.59661	3.04e-14	4.54e-12
Arxes2	7.56337	-22.5008	2.97033	-7.57519	3.59e-14	5.27e-12
Isoc2b	6.81906	-22.3527	2.97055	-7.52478	5.28e-14	7.62e-12
Prex2	6.52106	-22.3059	2.97065	-7.50877	5.97e-14	8.47e-12
G2e3	16.1092	22.1589	2.95813	7.49087	6.84e-14	9.55e-12
Ube2q1	7.26776	22.1517	2.95995	7.48381	7.22e-14	9.92e-12
Vsir	5.674	-22.1115	2.971	-7.44243	9.89e-14	1.34e-11
Abcd4	5.44474	-22.0442	2.97111	-7.41951	1.18e-13	1.56e-11
Zfp97	5.37346	-22.0389	2.97115	-7.41762	1.19e-13	1.56e-11
Vwf	129.261	-7.86667	1.06392	-7.39407	1.42e-13	1.84e-11
Gtpbp10	6.11866	21.7675	2.96057	7.35248	1.95e-13	2.47e-11
Clca3a1	144.186	-9.82003	1.3371	-7.34426	2.07e-13	2.59e-11
Fam169b	4.67534	-21.7363	2.97157	-7.31478	2.58e-13	3.18e-11
Golm1	5.03551	21.6431	2.96141	7.30836	2.7e-13	3.29e-11
Gm44220	3.88435	-21.6001	2.97222	-7.26731	3.67e-13	4.4e-11
Pop1	4.49749	21.4815	2.96198	7.25243	4.09e-13	4.84e-11
5031434O11Rik	4.14503	21.3682	2.96243	7.21308	5.47e-13	6.38e-11
Aacs	3.16789	-21.3214	2.97309	-7.17145	7.42e-13	8.54e-11
Shmt1	3.10638	-21.2881	2.97319	-7.16004	8.07e-13	9.16e-11
Utp20	3.90084	21.0893	2.96278	7.11805	1.09e-12	1.23e-10
Mei4	3.15008	20.9885	2.96423	7.08059	1.44e-12	1.59e-10
Cdc25b	3.49083	-20.9416	2.97266	-7.04474	1.86e-12	2.03e-10
Zfp260	5.97478	-20.7077	2.97086	-6.97025	3.16e-12	3.41e-10
Maged1	86.6263	-7.24734	1.20521	-6.01335	1.82e-09	1.93e-07
3830403N18Rik	27.8745	-8.14241	1.52392	-5.34306	9.14e-08	9.61e-06
Zfp623	74.4198	9.33082	1.80183	5.17852	2.24e-07	2.32e-05
Bcl2	56.1203	-8.83012	1.736	-5.08648	3.65e-07	3.74e-05
Aqp1	59.2911	-5.78716	1.14976	-5.03338	4.82e-07	4.89e-05
Coq2	69.3535	-8.72348	1.74567	-4.99721	5.82e-07	5.83e-05
Ces2g	27.4166	-6.95202	1.41119	-4.92635	8.38e-07	8.3e-05
Serpinb6a	56.4312	-8.20783	1.68058	-4.88392	1.04e-06	0.000101823
Slc14a1	48.2933	-6.05254	1.24191	-4.87359	1.1e-06	0.000106078
Dyrk3	45.4943	-8.25646	1.69549	-4.86966	1.12e-06	0.000106993
Clu	51.0942	-9.04023	1.91824	-4.71276	2.44e-06	0.000231291
B4galt4	44.3426	-8.81041	1.88443	-4.67538	2.93e-06	0.000274644
Ppp1r16b	25.4001	-8.00676	1.73188	-4.62316	3.78e-06	0.000349874
Trappc10	47.3905	-8.64419	1.87065	-4.62095	3.82e-06	0.000349874
Tacstd2	42.9497	-8.7754	1.9049	-4.60674	4.09e-06	0.000370644
Ehd3	54.8216	-9.11673	1.9996	-4.55928	5.13e-06	0.00046024
Mrrf	39.5855	-7.23492	1.60352	-4.5119	6.42e-06	0.000570072
Pprc1	31.0952	-8.29952	1.86413	-4.45223	8.5e-06	0.000746274
Syne1	35.6282	-8.4934	1.91328	-4.43918	9.03e-06	0.000784894
Ankmy2	44.2942	-8.54837	1.93043	-4.42823	9.5e-06	0.000817471
Ppm1f	38.4675	-8.29228	1.88511	-4.39882	1.09e-05	0.000927093
Isg20	29.973	-6.57724	1.52206	-4.32126	1.55e-05	0.00130839
Slc4a2	15.9128	9.3867	2.19539	4.27564	1.91e-05	0.00159159
Gatad2a	38.2672	-7.85403	1.84738	-4.25143	2.12e-05	0.00174372
Smim8	22.031	-7.12955	1.67718	-4.25092	2.13e-05	0.00174372
Slc6a15	42.9515	-8.76467	2.08822	-4.19719	2.7e-05	0.00219238
Pphln1	28.696	-7.44541	1.77594	-4.19239	2.76e-05	0.00221816
Insr	31.4604	-7.98648	1.91122	-4.17873	2.93e-05	0.00233359
Tns2	32.0817	-8.34319	2.00971	-4.15145	3.3e-05	0.00260569
Bex4	18.7252	-7.2511	1.75371	-4.13471	3.55e-05	0.00277295
Pim2	26.3276	-9.83353	2.37928	-4.13298	3.58e-05	0.00277295
Apoe	975.488	-2.31829	0.561256	-4.13053	3.62e-05	0.00277741
Incenp	41.0862	-7.00423	1.71335	-4.08803	4.35e-05	0.00330876
Cd38	46.1068	-8.54994	2.09368	-4.08368	4.43e-05	0.00334146
Zfp869	31.439	-8.00776	1.97074	-4.06333	4.84e-05	0.00361471
Get1	25.4335	-9.48514	2.36661	-4.0079	6.13e-05	0.00453761
Fhl1	47.7859	-7.83889	1.95894	-4.0016	6.29e-05	0.00461997
Snrk	39.486	-9.34914	2.35387	-3.97181	7.13e-05	0.00519304
Polr1e	39.5242	-9.29386	2.3479	-3.95838	7.55e-05	0.00544722
Kcnip3	50.2598	-8.9914	2.27308	-3.9556	7.63e-05	0.00546462
Ncapd3	17.4953	-6.51061	1.65431	-3.93554	8.3e-05	0.00589228
Cd34	319.781	5.50972	1.40172	3.93069	8.47e-05	0.0059628
Cavin2	86.2833	-5.08876	1.29546	-3.92814	8.56e-05	0.00597682
Gda	40.3127	-8.59992	2.19201	-3.92331	8.73e-05	0.00604861
Abcd3	26.8775	-8.50388	2.17121	-3.91665	8.98e-05	0.00616782
Slc16a10	20.3805	9.77	2.50159	3.90551	9.4e-05	0.00639907
Cdk5	30.2188	-6.15556	1.57677	-3.9039	9.47e-05	0.00639907
Galnt7	33.741	-8.48869	2.17733	-3.89867	9.67e-05	0.00648726
Cdpf1	23.5353	8.17111	2.10904	3.87433	0.00010692	0.00706643
Rlf	19.0826	-9.0676	2.34056	-3.87411	0.000107017	0.00706643
Slc39a3	17.353	-8.9281	2.30998	-3.86501	0.000111085	0.00727863
Lrrc42	29.7352	-7.9166	2.0641	-3.83538	0.000125372	0.00815206
Thoc5	25.9673	-6.77441	1.76872	-3.83012	0.00012808	0.00826504
Mettl27	36.0429	-8.87639	2.32741	-3.81385	0.000136818	0.00873614
Fam98c	15.2953	-6.71792	1.76196	-3.81275	0.000137432	0.00873614
Rrp8	19.5458	-5.76229	1.51316	-3.80811	0.000140035	0.00883566
Pomt1	38.1101	-8.61259	2.26342	-3.80513	0.000141732	0.008877
Pter	20.9314	-7.40755	1.94787	-3.8029	0.000143012	0.00889179
Chfr	40.6154	-7.51483	1.981	-3.79345	0.000148568	0.00917029
Kiz	50.7412	-6.52042	1.72085	-3.78908	0.000151206	0.00926601
Mmp14	17.1229	-6.84295	1.81422	-3.77184	0.000162047	0.00985938
Rwdd3	29.1777	-7.88803	2.09349	-3.76789	0.000164632	0.00994562
Trmt2b	17.565	-6.58013	1.75503	-3.7493	0.00017733	0.0106373
Usb1	57.226	-5.91135	1.57819	-3.74564	0.000179933	0.0107167
Nans	18.5327	-5.97869	1.5969	-3.74392	0.000181169	0.0107167
2310022A10Rik	23.7606	-7.31124	1.9619	-3.72662	0.000194063	0.0114002
Entpd5	16.261	-6.77129	1.81971	-3.72108	0.000198372	0.0115735
Kpna1	16.3726	-6.13405	1.65036	-3.71678	0.000201774	0.0116755
Fgd4	29.1135	7.01416	1.88785	3.71543	0.000202861	0.0116755
H1f3	22.4164	7.01046	1.89677	3.69599	0.00021903	0.0125215
Vopp1	48.7424	-7.42916	2.0161	-3.68492	0.000228778	0.0129916
Ptpn22	59.6805	-6.29117	1.70971	-3.67966	0.000233543	0.0131743
Aldh18a1	34.7028	-5.93494	1.61538	-3.67401	0.000238773	0.0133807
Ptgr2	16.7727	-7.09037	1.93326	-3.66758	0.000244856	0.0136319
Ampd3	27.6118	-7.80771	2.13257	-3.66117	0.000251066	0.0138698
Ubox5	20.2497	-8.08058	2.20791	-3.65983	0.000252386	0.0138698
Pgghg	24.1198	-7.20313	1.9695	-3.65733	0.000254854	0.0139157
Apbb3	50.8576	6.93367	1.89981	3.64967	0.000262577	0.0142077
Synj2bp	18.9545	-6.83449	1.87383	-3.64733	0.000264976	0.0142077
Ttf2	29.7405	-7.91356	2.16982	-3.64711	0.000265206	0.0142077
Ubxn2b	19.7716	-7.04933	1.93707	-3.63917	0.000273519	0.0145615
Cox18	25.9022	-7.71303	2.12733	-3.62569	0.000288194	0.0151878
Lat2	18.7947	6.73489	1.85785	3.6251	0.00028885	0.0151878
Mtmr4	27.5941	10.2429	2.83656	3.61104	0.000304974	0.0159372
Cab39l	47.4464	-5.69992	1.58791	-3.58958	0.000331213	0.0172029
Phf3	23.1149	-7.54849	2.11198	-3.57414	0.000351384	0.01814
Rcor3	13.6337	-7.10878	1.99243	-3.56789	0.000359862	0.0184657
Phf11d	28.3242	-7.41476	2.08117	-3.56278	0.000366942	0.0187162
Trappc2l	17.1795	-6.57506	1.84789	-3.55815	0.00037347	0.0188264
Lancl3	25.9547	-8.03614	2.25854	-3.55812	0.000373522	0.0188264
Tmem199	13.2094	-6.7494	1.90313	-3.54648	0.000390419	0.0195623
Schip1	12.9679	9.45153	2.67134	3.53813	0.000402978	0.0200735
Bckdhb	18.1518	-7.19553	2.03593	-3.53428	0.000408892	0.0202497
Mob1b	16.0603	-7.34197	2.07882	-3.5318	0.000412742	0.0203222
Nagk	13.908	-6.81341	1.93284	-3.52508	0.000423347	0.0207245
5830432E09Rik	24.4187	-7.62244	2.169	-3.51427	0.000440968	0.0214638
Susd3	28.6133	-7.80335	2.22388	-3.50889	0.000449973	0.0217777
Gm26510	25.2797	-6.4804	1.85085	-3.5013	0.000462987	0.0222809
Hoxb5	9.57294	-6.60121	1.88817	-3.49608	0.00047214	0.0225937
Rarg	19.713	-7.31156	2.09493	-3.49013	0.000482783	0.022974
Mcph1	15.4068	-8.86152	2.54376	-3.48363	0.000494671	0.0234089
Zfp64	15.8143	-6.20633	1.7849	-3.47714	0.000506801	0.0238505
Ddx23	24.7	-7.96677	2.29421	-3.47256	0.000515517	0.0241273
Mboat2	38.1353	-6.58784	1.89993	-3.46741	0.000525498	0.0244601
Trim37	54.3441	6.28879	1.81624	3.46253	0.000535128	0.0247729
Rrm2b	13.6053	-8.67861	2.51315	-3.45328	0.00055382	0.0254997
Zdhhc17	15.6591	-6.97943	2.02693	-3.44334	0.000574567	0.0263127
Pop5	21.681	-6.68433	1.9437	-3.43898	0.000583919	0.026598
Impact	83.8994	-4.93453	1.43571	-3.437	0.000588202	0.0266505
Gm15411	12.064	-6.93216	2.02204	-3.4283	0.000607378	0.0272892
Stom	19.5812	-7.31184	2.13364	-3.42692	0.00061046	0.0272892
Pam	25.913	-3.56135	1.04002	-3.42431	0.000616362	0.0272892
Csnk1g1	19.6228	-6.607	1.9305	-3.42243	0.000620651	0.0272892
Plek	7.57731	6.06622	1.77313	3.42119	0.000623478	0.0272892
Vps37a	17.5676	-7.15119	2.09031	-3.42111	0.000623657	0.0272892
P2ry1	11.3453	-5.6682	1.65705	-3.42065	0.000624723	0.0272892
Ankrd13d	22.2569	-7.81404	2.28862	-3.4143	0.00063945	0.0277188
Fasn	18.5678	-6.48082	1.89928	-3.41225	0.00064429	0.0277188
Zbtb5	18.446	-9.04745	2.65147	-3.41224	0.000644321	0.0277188
Mettl16	17.352	-7.98259	2.34708	-3.40108	0.000671205	0.0287303
Gstm2	28.9044	-7.87375	2.31637	-3.39918	0.000675884	0.0287859
Tsen54	37.7794	-6.53443	1.92693	-3.39112	0.000696086	0.0294988
Abl1	60.0137	-4.69184	1.38505	-3.38749	0.000705364	0.0295197
Socs4	22.6121	-7.83793	2.31388	-3.38736	0.000705693	0.0295197
Ap1g1	20.1166	-7.35268	2.17125	-3.38638	0.000708203	0.0295197
Trim11	12.2244	-7.02204	2.07414	-3.38552	0.000710441	0.0295197
Fyco1	20.1346	-7.6717	2.27378	-3.37399	0.000740873	0.0306347
Get4	10.8801	-6.46641	1.91787	-3.37166	0.000747154	0.0307452
Nup93	15.636	-5.89313	1.75307	-3.3616	0.000774921	0.0317345
Slc25a15	24.6687	-8.64137	2.57185	-3.35998	0.000779491	0.0317689
Gatm	15.0163	-5.10438	1.52215	-3.35341	0.00079822	0.0323773
Ighmbp2	12.1888	7.22624	2.15688	3.35032	0.000807176	0.0325854
Sec14l1	47.9367	-6.11042	1.83948	-3.32183	0.000894304	0.0359325
Zfp319	35.8376	-8.12024	2.44706	-3.31836	0.000905472	0.0362104
Clca3a2	2.49378	-4.66011	1.40744	-3.31105	0.000929463	0.0369961
Casp8ap2	14.3976	7.24709	2.19114	3.30745	0.000941502	0.0372933
Hoxa5	19.9762	-6.90229	2.08768	-3.30621	0.000945686	0.0372933
Mtrf1	11.4264	-8.39015	2.53957	-3.30376	0.000953959	0.0373188
Mis12	23.9212	-6.82724	2.06671	-3.30343	0.000955096	0.0373188
D5Ertd579e	12.7491	-8.50752	2.57908	-3.29866	0.000971463	0.037785
A530040E14Rik	9.62679	-5.3738	1.63062	-3.29556	0.000982254	0.0380311
Zfp52	21.5212	-8.72126	2.65125	-3.28949	0.00100368	0.0386848
4930481A15Rik	35.6032	-4.78257	1.45456	-3.28798	0.00100908	0.0387176
Ptk7	22.915	-7.53858	2.29436	-3.2857	0.00101731	0.0388583
Stard3nl	20.3808	-7.42962	2.26796	-3.27591	0.00105323	0.0399608
Gtpbp4	80.4359	5.23165	1.59731	3.27529	0.00105555	0.0399608
Sclt1	25.5113	-6.2146	1.89878	-3.27294	0.00106436	0.0400085
Tbc1d2b	29.2439	-7.3616	2.24957	-3.27245	0.00106621	0.0400085
Tpcn2	45.4286	-7.07294	2.16371	-3.2689	0.00107967	0.040336
Lpp	42.4584	-8.05879	2.46706	-3.26655	0.00108865	0.040494
Kansl1l	17.7961	-7.49109	2.2958	-3.26295	0.00110258	0.040834
Ift80	14.3457	-6.83402	2.0971	-3.2588	0.00111883	0.0412562
Nudt13	15.3852	-5.92015	1.81739	-3.25749	0.00112401	0.0412684
Mapk7	22.7557	-6.49164	1.99608	-3.25219	0.00114519	0.0418659
Xpa	11.3747	-6.52849	2.01684	-3.23699	0.00120796	0.0437972
Cyp4f17	19.3387	-5.37471	1.66044	-3.23691	0.0012083	0.0437972
Tlk1	16.8023	-6.06315	1.87715	-3.22998	0.001238	0.0446833
Gprasp2	19.5741	-5.57078	1.72806	-3.22371	0.00126541	0.0453418
Rcan3	13.1065	-6.72975	2.08779	-3.22338	0.00126689	0.0453418
Ndfip2	32.6117	-7.27562	2.26241	-3.21587	0.0013005	0.0463502
Trmt13	14.0255	7.20138	2.24016	3.21467	0.00130595	0.0463504
Prps2	41.4103	-6.0048	1.87056	-3.21017	0.00132658	0.0468873
Atp7b	13.3284	-7.07529	2.20486	-3.20896	0.00133218	0.0468905
Gm11427	26.194	-8.05063	2.513	-3.20359	0.00135725	0.0475764
Cad	27.2906	-5.67099	1.77174	-3.20081	0.00137043	0.0478414
Lsg1	24.5244	-6.62001	2.07649	-3.18809	0.00143218	0.0497932
