# Supplementary material for: Panhematopoietic RNA barcoding enables kinetic measurements of nucleate and anucleate lineages and the activation of myeloid clones following acute platelet depletion
Source: Genome Biol. 2023 Jun 27;24:152. doi: 10.1186/s13059-023-02976-z (PMC10294477; doi:10.1186/s13059-023-02976-z)
Supplement: Supplementary file 15 — Additional file 15: Table S9. Differentially expressed genes between HSC activated by a platelet depletion or serial transplantation. DE genes between platelet depletion-activated LT-HSC clones and those activated in the serial transplantation from [18]. [file 13059_2023_2976_MOESM15_ESM.xlsx]

## Sheet: DE_Actdorm_Aug22
	baseMean	log2FoldChange	lfcSE	stat	pvalue	padj
Ccr3	166.011	10.4416	1.48973	7.00905	2.39934e-12	3.69979e-08
BC016579	128.97	-10.9458	1.59793	-6.84997	7.38636e-12	5.69488e-08
Relb	325.284	-3.6682	0.548037	-6.69334	2.18127e-11	1.12117e-07
Tcam1	356.498	7.61269	1.15848	6.57125	4.98938e-11	1.92341e-07
AA986860	225.234	8.8024	1.41229	6.23271	4.58437e-10	1.20577e-06
Ubd	94.3309	-10.4922	1.68439	-6.22908	4.69171e-10	1.20577e-06
Gm43868	48.319	-23.8499	3.90826	-6.10244	1.0446e-09	1.75323e-06
Gprc5a	46.1715	-23.788	3.90833	-6.08648	1.1542e-09	1.75323e-06
Gm14412	45.0977	-23.7557	3.90837	-6.07816	1.21573e-09	1.75323e-06
Hspb9	45.0977	-23.7557	3.90837	-6.07816	1.21573e-09	1.75323e-06
Ephb2	49.9296	-23.6416	3.90821	-6.04923	1.45544e-09	1.75323e-06
Gm12057	49.9296	-23.6416	3.90821	-6.04923	1.45544e-09	1.75323e-06
Adamts1	40.2658	-23.5992	3.90856	-6.03782	1.56207e-09	1.75323e-06
Ccr1	39.192	-23.5628	3.90861	-6.02843	1.65557e-09	1.75323e-06
Ppm1n	38.6552	-23.5442	3.90863	-6.02363	1.70548e-09	1.75323e-06
Gm37766	37.0445	-23.4863	3.90871	-6.0087	1.87014e-09	1.76327e-06
Gm47588	35.4339	-23.426	3.9088	-5.99314	2.05829e-09	1.76327e-06
Vash2	35.4339	-23.426	3.9088	-5.99314	2.05829e-09	1.76327e-06
Elavl4	30.0651	-23.2035	3.90917	-5.93566	2.92666e-09	2.37522e-06
Olfm1	27.9176	-23.1016	3.90935	-5.90932	3.43515e-09	2.52238e-06
Cryba4	27.9176	-23.1016	3.90935	-5.90932	3.43515e-09	2.52238e-06
Tmem30b	26.8439	-23.049	3.90946	-5.89571	3.73082e-09	2.61356e-06
Vmn2r18	26.307	-23.0204	3.90951	-5.88832	3.90152e-09	2.61356e-06
Fat3	25.7701	-22.9938	3.90957	-5.88141	4.0678e-09	2.61356e-06
Arhgef9	103.052	8.82572	1.55031	5.69287	1.24924e-08	7.70529e-06
Tacr1	290.585	11.2497	2.00703	5.60515	2.08079e-08	1.23407e-05
Zkscan7	83.3992	-9.45674	1.68985	-5.59619	2.19111e-08	1.25137e-05
Pycr1	143.427	8.62179	1.56186	5.52022	3.38574e-08	1.86457e-05
Zfp963	75.2093	-10.168	1.88297	-5.39999	6.66443e-08	3.49276e-05
Gm44550	21.5657	21.0928	3.90861	5.3965	6.79524e-08	3.49276e-05
Ldb2	21.0197	21.0553	3.90865	5.38685	7.17025e-08	3.56662e-05
Nrbp2	122.759	10.0055	1.86024	5.37861	7.50643e-08	3.61716e-05
Gm43029	19.1088	20.9242	3.90884	5.35305	8.64845e-08	4.04118e-05
Klhdc7b	17.7439	20.8205	3.909	5.32629	1.00239e-07	4.41625e-05
Gm8807	17.7439	20.8205	3.909	5.32629	1.00239e-07	4.41625e-05
Gm49890	17.1979	20.7767	3.90908	5.315	1.06658e-07	4.56851e-05
Gm47406	16.925	20.7546	3.90911	5.30929	1.10051e-07	4.58644e-05
Trpm6	16.652	20.7322	3.90915	5.30351	1.13594e-07	4.60952e-05
Stxbp6	126.862	10.0538	1.89775	5.29775	1.17239e-07	4.63545e-05
Zfp108	96.3981	7.57786	1.43273	5.28911	1.22912e-07	4.73215e-05
Gm45041	15.833	20.6599	3.90928	5.28483	1.25822e-07	4.73215e-05
Dmd	128.544	6.98346	1.33764	5.22074	1.78212e-07	6.54291e-05
Ggnbp1	80.1536	9.39209	1.83833	5.10903	3.23824e-07	0.000116125
Ttf1	775.18	2.43201	0.486585	4.99812	5.78911e-07	0.000202882
Scn3b	81.7973	-10.2843	2.09694	-4.90444	9.36934e-07	0.000321056
Nupr1	4582.13	1.25	0.256623	4.87098	1.11047e-06	0.000372247
Cbarp	71.4025	7.61317	1.5662	4.86093	1.16837e-06	0.000383326
Usp31	265.945	7.48634	1.55068	4.82778	1.38063e-06	0.000443528
Fcer1a	524.699	-7.26919	1.51905	-4.78536	1.70683e-06	0.000537128
Gm50012	57.0645	8.90129	1.86382	4.77583	1.78964e-06	0.000551926
Gm37718	72.9348	8.33024	1.75502	4.74652	2.06948e-06	0.000625712
Src	58.5949	7.94073	1.68086	4.7242	2.3102e-06	0.000685063
C77080	98.9991	8.77474	1.8638	4.70797	2.50192e-06	0.000727917
Tmem60	1076.89	1.14058	0.242558	4.70229	2.57259e-06	0.000734618
Rbl1	1096.16	-1.16336	0.252971	-4.59878	4.24963e-06	0.00118492
Cpa3	403.984	-8.75704	1.90529	-4.59617	4.30323e-06	0.00118492
Pros1	618.775	3.47934	0.759751	4.57958	4.65911e-06	0.00126041
Lrp11	50.5821	8.72763	1.90992	4.56962	4.88611e-06	0.00129903
1600014C10Rik	1302.23	1.7879	0.394143	4.53618	5.72828e-06	0.00148588
Trim7	54.2566	8.82753	1.94687	4.53422	5.78165e-06	0.00148588
Ncoa5	1009.37	1.28459	0.283897	4.52485	6.04376e-06	0.00152778
Pilra	98.4209	7.94767	1.76155	4.51176	6.42925e-06	0.00159902
Anxa7	3110.32	0.97853	0.221284	4.42205	9.7767e-06	0.00238587
Gm50431	98.1692	-4.40291	0.996293	-4.41929	9.90243e-06	0.00238587
Lrrc75a	167.956	2.61471	0.595202	4.39298	1.11806e-05	0.00265238
Klhl13	128.395	9.15829	2.09274	4.37622	1.20753e-05	0.00282122
Clptm1l	2417.48	1.41835	0.32481	4.36671	1.26132e-05	0.00288113
Ank3	57.231	8.90634	2.04034	4.36512	1.27054e-05	0.00288113
Tspan12	46.3069	7.67711	1.76523	4.34908	1.36711e-05	0.00305055
Pcdhgb7	70.7072	9.21008	2.11908	4.34626	1.38481e-05	0.00305055
Ttc23	48.0049	8.65334	1.99727	4.33259	1.47366e-05	0.00320055
Klf1	373.655	-3.26694	0.757856	-4.31077	1.62688e-05	0.00348424
Chst7	111.379	8.9512	2.08682	4.28941	1.79152e-05	0.00375128
Cnnm2	80.5992	9.40159	2.19237	4.28833	1.80022e-05	0.00375128
Pcsk7	963.058	-1.25477	0.294205	-4.26494	1.99959e-05	0.00406524
Ang	71.6801	9.22969	2.16431	4.26449	2.00362e-05	0.00406524
Sfxn3	2375.63	1.27988	0.300928	4.25312	2.10815e-05	0.00422177
Tmem267	61.0948	8.99815	2.11914	4.24614	2.17482e-05	0.00429945
Glt8d2	44.0333	7.52236	1.77921	4.22792	2.3586e-05	0.00458392
Etfa	2215.74	0.907104	0.214767	4.22366	2.40362e-05	0.00458392
Ltv1	2067.73	-1.00175	0.237197	-4.22326	2.40789e-05	0.00458392
Gm43331	92.8392	-3.67666	0.873605	-4.2086	2.56953e-05	0.00483198
Gm49085	65.7793	9.10577	2.18963	4.1586	3.20209e-05	0.00594894
4930513N10Rik	74.6234	6.70634	1.61788	4.14515	3.39596e-05	0.00623402
Fbxo2	40.8126	8.41819	2.04008	4.1264	3.68481e-05	0.00668468
Gnb5	641.867	1.16136	0.283297	4.09943	4.14164e-05	0.00742606
Gm15675	168.585	-11.3307	2.76767	-4.09397	4.24054e-05	0.00751599
Radx	65.0902	7.35194	1.80199	4.07991	4.50531e-05	0.00789453
Crlf3	6153.14	0.748232	0.187482	3.99095	6.58086e-05	0.0114019
Unc13d	5732.96	0.890669	0.224405	3.96902	7.21684e-05	0.0123648
Zfp647	136.769	6.35833	1.61233	3.94357	8.02759e-05	0.0136028
Casp9	364.428	2.28091	0.582085	3.91852	8.90926e-05	0.0149222
Plod3	787.129	1.79454	0.458248	3.91609	8.99974e-05	0.0149222
Gstt1	853.887	1.04848	0.268698	3.90206	9.53785e-05	0.0156461
Gm47583	81.5555	9.4155	2.41982	3.891	9.98323e-05	0.0162044
Arhgap26	832.266	-1.44118	0.371174	-3.88276	0.000103277	0.0165889
Lamc1	68.0861	7.57131	1.95543	3.87194	0.000107971	0.017164
Depdc1a	77.6828	5.1588	1.34123	3.84631	0.000119911	0.0188676
Zfp712	41.2803	6.83534	1.7801	3.83986	0.000123106	0.0191747
Sdccag8	880.197	-1.29199	0.339281	-3.80803	0.000140081	0.0216004
Gm16576	148.798	-4.58514	1.20493	-3.80531	0.000141625	0.0216223
Gm45413	33.6751	8.14069	2.1434	3.79803	0.000145849	0.0219617
Gm37660	67.2713	-10.003	2.63474	-3.7966	0.000146696	0.0219617
Gm43088	129.053	6.25782	1.64953	3.79369	0.000148425	0.0220069
Cib2	54.3502	-7.9006	2.08606	-3.78732	0.000152279	0.0223633
Tgfb1i1	45.3388	8.5675	2.26986	3.77447	0.000160349	0.0233262
Gm10033	396.581	1.73393	0.459687	3.77197	0.000161962	0.0233407
Egf	111.699	8.96003	2.38291	3.76012	0.000169829	0.0242478
Gm47657	73.7609	8.35696	2.2284	3.75021	0.000176685	0.0249952
Cand1	2598.02	-0.655121	0.174829	-3.74722	0.000178806	0.0250653
Riok2	1036.08	1.1548	0.309203	3.73476	0.000187893	0.0261018
Gm36936	26.5004	-7.29299	1.96679	-3.70806	0.000208852	0.0285554
Dync2li1	292.769	1.61037	0.434346	3.70757	0.000209258	0.0285554
Plekhb2	3294.48	0.900964	0.243245	3.70393	0.000212285	0.0287144
Mvb12a	1293.99	1.27603	0.34583	3.68978	0.000224451	0.030096
Lingo4	54.1245	8.82513	2.40193	3.67418	0.000238611	0.0317188
Zfp354b	36.827	8.27154	2.25836	3.66263	0.00024964	0.032899
Tmem144	89.7937	9.55496	2.61055	3.66013	0.000252084	0.032899
Pgap2	1481.38	0.939319	0.256763	3.6583	0.00025389	0.032899
Kdm4b	976.862	1.17504	0.321615	3.65356	0.000258629	0.0330059
Slc23a2	975.27	-1.38304	0.378771	-3.65137	0.000260842	0.0330059
Zfp654	443.938	1.92208	0.526441	3.65108	0.000261136	0.0330059
Gm37829	50.5051	7.64699	2.10106	3.63959	0.000273069	0.0342335
Cd44	4033.87	-0.57997	0.159782	-3.62976	0.000283689	0.0352781
Ncf4	580.331	-1.35842	0.377547	-3.59802	0.000320653	0.0395557
BC035044	77.3718	7.76232	2.1674	3.5814	0.000341754	0.0416213
Glis2	112.641	5.34689	1.49329	3.58061	0.000342796	0.0416213
Gm13204	34.6994	8.18178	2.28941	3.57375	0.000351901	0.0423931
Map4k4	298.124	-2.55592	0.715755	-3.57095	0.000355693	0.0425177
Fez2	1323.73	1.27566	0.359437	3.54906	0.000386607	0.0458575
Pcdhac2	99.672	-10.5723	2.98658	-3.53994	0.000400219	0.0465656
Snx11	675.437	1.43909	0.406636	3.53901	0.000401637	0.0465656
Entpd5	1670.75	-0.718234	0.20307	-3.53688	0.000404883	0.0465656
D930048N14Rik	64.187	8.1605	2.30736	3.53673	0.000405121	0.0465656
Cnksr1	54.4198	8.83157	2.49828	3.53506	0.000407675	0.0465656
Trip4	687.323	1.36943	0.389002	3.52035	0.000430974	0.0488648
Kcnip3	568.738	2.25801	0.642874	3.51237	0.000444126	0.0499054
Fbxw10	295.022	-1.90758	0.543334	-3.51088	0.000446624	0.0499054

## Sheet: Venny
Fraticelli	RNA_BC
Mpl	Ccr3		using Venny
Ifitm3	BC016579		intersect
Ifitm1	Relb		16 common elements in "Fraticelli" and "RNA_BC":
Tgm2	Tcam1		Nupr1
H2-K1	Ubd		Chst7
Socs2	AA986860		Anxa7
Mycn	Gm43868		Plekhb2
Nupr1	Gprc5a		Gstt1
Hacd4	Gm14412		Glis2
Mllt3	Hspb9		Pcsk7
Gda	Ephb2		Unc13d
B2m	Gm12057		Sfxn3
Procr	Adamts1		Pgap2
Txnip	Ccr1		Cbarp
Clu	Ppm1n		Dync2li1
Sult1a1	Gm37766		Zfp647
S100a6	Gm47588		Glt8d2
Rpl36a	Vash2		Trip4
Tsc22d1	Elavl4		Lingo4
Gng11	Olfm1
Ccnd2	Cryba4
mt-Co3	Tmem30b
Tmem176b	Vmn2r18
Lmo2	Fat3
Ly6a	Arhgef9
Mmrn1	Tacr1
Trim47	Zkscan7
St3gal1	Pycr1
Mecom	Zfp963
Pik3r1	Gm44550
Adgrg1	Ldb2
Esam	Nrbp2
Ryk	Gm43029
Rps21	Klhdc7b
Hoxb8	Gm8807
Ccnd1	Gm49890
Uba7	Gm47406
Rps28	Trpm6
Serpina3g	Stxbp6
Rpl37a	Zfp108
Fkbp1a	Gm45041
Pdzk1ip1	Dmd
Selp	Ggnbp1
Eif4a2	Ttf1
Tmem176a	Scn3b
Bex4	Nupr1
Grb10	Cbarp
H2-D1	Usp31
Cd74	Fcer1a
Iigp1	Gm50012
Aldh1a1	Gm37718
Rpl37	Src
Myl10	C77080
Gstm1	Tmem60
Vwf	Cpa3
Rps3a1	Rbl1
Cish	Pros1
Art4	Lrp11
Glul	1600014C10Rik
Cbx6	Trim7
Gstm2	Ncoa5
H2-Eb1	Pilra
Scarf1	Gm50431
Rps4x	Anxa7
mt-Nd5	Lrrc75a
Tspan14	Klhl13
Fam63a	Clptm1l
Aplp2	Ank3
Tbxas1	Tspan12
Laptm4a	Pcdhgb7
Cdkn1c	Ttc23
H2-Q4	Klf1
Rpl5	Chst7
Ppic	Cnnm2
Fstl1	Pcsk7
Fgd5	Ang
Col16a1	Sfxn3
D630039A03Rik	Tmem267
Ptk2b	Ltv1
Myof	Etfa
Mylk	Glt8d2
Ctsl	Gm43331
Nedd4	Gm49085
Tcf15	4930513N10Rik
Abcg3	Fbxo2
F11r	Gnb5
Ltb	Gm15675
Mir9-3hg	Radx
Rpl30	Crlf3
Hlf	Unc13d
Gabarapl1	Zfp647
Bex1	Plod3
Clec1a	Casp9
H2-Q7	Gstt1
H2-Aa	Gm47583
Rps20	Arhgap26
Jam3	Lamc1
Ndn	Depdc1a
Gimap8	Zfp712
Casp12	Sdccag8
Cd63	Gm16576
Vmp1	Gm37660
Csgalnact1	Gm45413
Rhof	Gm43088
Rpl21	Cib2
Gbp8	Tgfb1i1
Gbp7	Gm10033
Gimap6	Egf
Klf9	Gm47657
Matn4	Cand1
Hsd17b10	Riok2
Enpp5	Gm36936
Gm29123	Dync2li1
Clca3a1	Plekhb2
Sdpr	Mvb12a
Sox18	Lingo4
Supt6	Pgap2
Selm	Zfp354b
App	Tmem144
Rps14	Slc23a2
Hid1	Kdm4b
Oxr1	Zfp654
Rpl17	Gm37829
Tspan4	Cd44
Neo1	Ncf4
Nisch	Glis2
Rpl13	BC035044
Gm9493	Gm13204
Limd2	Map4k4
Rps9	Fez2
Gimap1	Pcdhac2
Itga6	Entpd5
Angpt1	Snx11
Jam2	D930048N14Rik
Obsl1	Cnksr1
Hes1	Trip4
Basp1	Fbxw10
Tspan3	Kcnip3
Rgs18
Fhl1
Cyp26b1
Itgb3
Clec2d
Col4a2
Npdc1
Gimap4
Rplp1
Zfp467
Podxl
Rab11a
Gm4951
Mettl7a1
Rgs1
Tns2
Rbp1
Pnmal1
Praf2
Ampd2
Itsn1
Arf3
Marveld1
Smarca2
Chst2
Epb41l4b
Unc45b
Zfand5
Rpl3
Itm2b
Msi2
Syde1
Mfng
Rab11fip3
Ldhb
Gbp2
Jak1
Hoxb3
Pde3b
Foxk1
Soga1
Tinagl1
mt-Nd3
Rpl38
Tmem246
Meis1
Gm4076
Shisa5
Slamf1
Gm43536
Rftn1
Gas2l3
Plscr4
Csf1
A830029E22Rik
Plxnc1
Abcg2
Fam3c
Spata13
Tgfbr3
P2rx1
Gbp3
Tnip3
Rbms3
Eng
Rpl22l1
Serpina3f
3632454L22Rik
Smagp
Evc2
Hoxb6
Ptrf
Krt18
Nfix
Cd81
Pde1b
Ehd3
Cited2
Nckap1
Lgals3bp
Sptbn1
Efna1
mt-Nd2
Prkcdbp
Lpar6
Ptprcap
Phactr2
Slc6a15
Fos
Gm13889
Rnd3
Ipo11
Igtp
Dio1
Ctla2b
Chchd7
Etv4
Tm2d2
Slc50a1
Gimap5
Lhcgr
Nt5c3
Map4k2
Ramp2
Wfdc2
Gbp6
Sh3bp5
Fads1
Myl6
Sec14l1
Vdr
Prcp
Aldh6a1
Cracr2b
2410006H16Rik
Ncoa7
Sft2d2
Klf2
Hmga2
Grasp
Rpl36
Mt1
Fam219a
Igf2r
Rps7
Grina
Hoxb9
Psap
Gns
Clstn1
Eid1
Sike1
Rdh10
Bmp1
Smpdl3a
Gm20125
Maged1
Gm19461
Ly6e
Myct1
Ski
Rhoj
Prkd2
Irgm2
Zdhhc9
Slc48a1
Ormdl3
Slfn2
Cltb
2610035D17Rik
Pnp
Camkk1
Stat1
Sepp1
Ecscr
AW112010
Lst1
Gm19590
Ak1
Tmem37
Gprasp1
Exoc6b
Col4a1
Fads3
Dnajb4
Lcp2
Mtss1l
Adgra3
Hcfc1r1
Gem
Palld
Rras
Lurap1
Plxdc2
Slc24a5
Ankrd33b
Anxa5
Gaa
Ost4
Mboat2
Pqlc3
Myo3b
Pkm
Ptger4
Cenpt
Pnrc2
Dcaf12l1
Pgr
Pcolce2
Serpinf1
Tmem158
Prr13
Nsa2
mt-Nd4l
Ppp1r15a
Cxxc5
Gabarap
A830019P07Rik
Neurl3
Diaph1
Pou2f2
Nkx2-3
Mbd6
Cc2d2a
Gm12185
Flywch2
Ctnnal1
Poglut1
Rpl7
Smg7
Csad
Por
Gm4707
Trib3
Dst
Hoxa5
Gimap1os
Lgals8
Rhob
Pcbd1
Trappc8
Fam213a
Rab2a
Camk2d
H2-T22
Tnfrsf1a
Irf9
Tnfsf12
Tapbp
Tnfsf10
Hmgn3
Lyz2
Gm36888
Ywhab
Hk2
Kiz
Fmnl2
Snhg20
Rell2
B4galt6
Eepd1
C1rl
Cpne8
Psme1
Prnp
Tm4sf1
Ntrk3
Map2k1
Net1
Cyp4v3
Ubqln2
Ctsc
Pura
Mef2c
Gm17541
2410131K14Rik
Mfn2
Tgoln1
Pbx1
Mansc1
Rpl26
Cox7a2l
Bmp4
Wls
Rgs3
Abca3
Cd38
Insig1
Epb41
Gbp4
Acox1
Cept1
Sdc2
Cdk17
6330562C20Rik
St7
Dennd1c
Raver2
Plpp3
Emcn
Tbl1x
Trip6
Hs2st1
Psma8
Triobp
Evx2
Il27ra
Mink1
Gata2
Fcho2
Usp46
Tceal8
Efcab14
Fam110c
Amotl2
B3gat2
Gimap3
Card19
Ehd4
H1f0
H2-T23
Traip
Irf2bpl
Ptpn18
Phactr1
Aldh3a2
Smo
Bdh2
Jund
Nr1d2
Rps18
Nceh1
Arhgef6
Tpd52
Aldh1l1
Gkap1
Plpp2
Cers4
Rnasel
Fchsd1
Eid2
Rfk
Slc18a2
Gbas
Gm4631
Il2rg
Glipr1l1
Zbp1
Fam43a
Aig1
Mpdz
Pbx3
Fam171b
Klf6
Mpzl1
Rgp1
Nbea
Agpat3
Ctsb
Frmd6
Ncoa1
Fut10
Ensa
Timp3
H2-Q6
Itgb1
Cbfa2t3
Crim1
Prdx6
Ms4a13
Dusp3
Pdxk
Gm13177
Rps15
Ginm1
Tpst2
Zbtb20
Rbm38
Chst7
Sgms1
Tox
Cyp2j9
Rchy1
Ube2e2
Lrrc56
Pex11a
Cldn12
Tmem194
Gm11837
Ppa1
Evc
Lrrc16a
Maff
Nos1ap
Dbnl
Nrap
Chil6
Cetn4
Plekho2
Irak3
Gm26870
Sord
1700021P04Rik
Slc2a3
Capn5
Tbkbp1
Pde9a
Pcmtd1
Tpst1
Prkd3
Srr
Med31
Tm9sf3
Mamdc2
Pomgnt2
Pld1
Nrarp
Gm16702
Rmdn1
Polb
Grid1
Tmem52
Fam210b
Gbp5
Zfp395
Mageh1
C1ra
Tmem109
Cpt1a
Gm15688
Lysmd2
Cyb5a
Paqr7
Pygm
Fbxo11
Glrx
Fam120aos
Ddx17
Dennd2d
mt-Atp8
Prdx4
Smad5
Gm27002
Fcor
Zmynd11
Neat1
Dlg2
Tas1r3
Med28
Npr1
Gata3
Gm16140
Rnf24
Rom1
Sec31a
Nfia
Gm20642
Ebi3
Vps41
Marcks
Fnbp1
Wtip
Akap8
Sh3gl1
Faap20
Pitpnm1
Anxa7
Hmgcl
Scml4
Tmem150a
Ncor2
St3gal6
Xpo7
Fjx1
Tmub2
Kcnk5
Eef2kmt
Exosc4
Golga5
Rpl24
Gm38404
Txndc15
Cd82
Plekhb2
Lmcd1
Adck3
Zbtb4
Gspt2
Foxn3
Mapk12
Pitpna
Akt1
Csrp2
Enpp4
Capns1
4930407I10Rik
Adgre5
Trmt2b
Cyp2j6
Gstt1
Cmtm4
Actn3
Clpb
Wdr89
S100a4
Slc25a4
Olfr1465
Tsc22d3
Mrpl4
Gm17677
Pde2a
Kazald1
Mrfap1
Cfl2
Ppt2
Rpl11
Hspbp1
Hbegf
Gab1
Rorc
Sema7a
Cx3cl1
Bhlhe41
Olfr920
Tecpr1
Sdc4
Olfr1086
Acot1
Slc9a8
Plk2
Pdlim1
Ift43
A530010F05Rik
Micall1
Pik3cd
Nr4a2
Rbbp9
Kmt2a
Cdc23
Rarb
Olfr510
Agt
Tgfbi
Pggt1b
Shank3
1700061E17Rik
Arl3
Pigp
Kdr
Slc6a20a
Dirc2
Xk
Stat3
Gatsl2
Ppp1r9a
Adgrl4
BC089597
Eya2
Map1lc3b
Cog6
Dnajc3
Plekhm1
Impact
Zbtb14
Aldoa
Pafah1b1
Gucy1a3
Gm26624
Pim1
Gramd1c
Jsrp1
Gm16014
Spry1
Plin3
Lcn5
Cd164l2
Atp8a1
Mthfsd
Malat1
Prkce
Exoc3
Ddx20
Rab7
Gm43698
Rmnd5b
Dzip3
Itgae
Gm3411
Rhoc
A930005H10Rik
Il21r
Zfp456
Gm42709
Dhrs11
Sdhaf2
Rybp
Elmo1
Fkbp7
Numa1
Tomm34
Fcgrt
Dusp1
Sgcg
Wfdc1
Rps10
Pnpla8
Capg
Tapbpl
Pttg1ip
Lrrn4
Atp6v1d
Pdgfra
Terf2ip
Apol9b
Cpq
Prr5l
1700034G24Rik
Zfp36l2
Nefh
Gm28040
Atn1
Tcrg-C4
Vegfc
Asap3
Frs3
Cyth4
Padi4
Fam181b
Dtx3l
Morc3
Dlgap4
Zfp449
Glis2
Rcn3
Vmn1r31
B930041F14Rik
Nlgn2
Vps37d
Ifitm7
Sec14l2
Fastk
Otub2
Zfand6
Trove2
Afap1l1
Ttc14
Tmod3
Rnf26
Nmt2
Acp6
Trim34a
Wfikkn2
Chpf2
Tmem120b
Tmem40
Rtcb
Stard4
Arhgef12
Sla2
Coa7
Ccl27a
Taf7
Gm20089
Abcb9
Smcr8
Tspan9
D330041H03Rik
Xpnpep3
2700081O15Rik
Snhg8
Nab2
Fancd2os
Cyp2c44
Pcdhb18
Mmp16
Eif1
Mmd2
Prp2
4931422A03Rik
Trmt11
Cyp4f13
Olfr1532-ps1
Gypc
Klhdc10
Sqrdl
Eef2
Eid2b
Galnt12
Zfp407
Zdhhc17
Alcam
Eif1b
Dennd2a
Lama3
Galnt7
Uap1
Sis
Osgin1
Ppp1r18
Lamp2
0610009E02Rik
Serpinb6a
Pfkp
Ece1
Actr3b
Sema4b
Plxna1
Rasl11a
Pdgfd
Cxx1a
Ctsh
Cpd
Trim12a
Msantd1
Rps13
Pla2g4a
Plch1
Ap4b1
Smtnl1
Fscn1
Skp1a
Irf2
Calml4
Rhbdd2
Myadm
Rpl6
Vasp
Ebpl
Tnks1bp1
Dock9
Ift57
Gm13546
Lpp
Evi5
B3gnt8
Phf1
Csde1
1600025M17Rik
Gm10369
Gm15083
Zcchc24
Pcsk7
Pcf11
1700048O20Rik
Ifit3
Pkd1
Rhoq
Wars
Dlx4
Vipr2
Dag1
Rab20
Adprh
Spo11
Insr
Gpr108
Fam107a
Tceal5
Lamb2
Unc5a
Rnf185
Prpsap2
Mtmr1
Itga2
Rtp4
Mctp1
Utrn
Vamp4
9430076C15Rik
Gm12301
Gcnt2
Lypd5
Gm17396
Isg20
Maged2
Il4
Gpr180
S100a11
Smim7
Arid1b
1700007B14Rik
Oasl2
Ift88
Bhlhe40
Ankrd55
Ankrd63
Ptov1
Foxred2
Gm16262
Uqcrh
Arhgap28
4930413E15Rik
Lamp1
6030442E23Rik
4931406P16Rik
Adm
Akap10
Ifit1
Gm44992
Adgrg2
Gm12216
Igsf11
Hspa5
Neto2
Phf11d
Fbxo16
Gm26600
Cd302
Prrg2
Slc12a2
Def8
Tnpo2
Eva1b
Sacm1l
Trim5
Abcb1a
Cdc42bpb
Fam107b
Car2
Apoe
Gm4841
Stau2
Scrn1
Hmgb4
Mill2
Gpt2
Selenbp1
4933406M09Rik
Bcas1os2
Nbeal2
Nab1
Nfkbiz
Ubb
Tpp1
Klf4
9130008F23Rik
Olfr493
Qrich2
Vpreb2
Abca5
Chpf
Tnks2
Abhd5
Dbndd2
Agpat4
Ppp1r11
Ccdc74a
4930428O21Rik
Srpr
Nsg1
Reep3
Gm13112
Rin1
Insm1
Morf4l2
Rplp2
Gm10030
Gm26774
Grik5
Sfxn5
Abca15
Xbp1
Ifnab
Rps15a
Olfr308
Tmem8
Cdh1
Crispld1
Zfp616
Rnd2
Tlcd2
Fam134b
Ctnnd1
Tmem55b
Erg
Ifi44l
Stk3
Rgmb
Timp2
Asb13
Prrc2b
Exoc3l
4930505K14Rik
Snx6
Zfand3
Mast4
Rps12-ps3
Dync1i2
Tfec
Olfr971
Anks6
Olfr957
Aldh4a1
Gm43146
Lpcat3
Ikzf4
Dnali1
Vps26a
Ccl20
Tie1
Olfr1055
P3h4
Lrpap1
Srebf2
Ripk1
Crtc1
Ahr
Fpgt
Trappc9
Snx15
Olfr1495
Kif23
Gm42372
Sepn1
Gm26753
Mib1
Tmem106b
Cdc42bpa
Gm11749
Smim14
Eif4b
Slc19a1
Vmn1r236
1700012I11Rik
Dmxl2
Mpp6
Gm43645
Stx4a
Duxf3
Trpc6
Orai1
Pi4ka
Gm17430
Fam184a
Idh3b
Kirrel3os
Gp2
Gfi1
Epm2a
Cdk14
Ttc39b
Cd276
Ctf1
Atpaf1
Hnrnph3
AI314180
Tjp2
Hdac9
S1pr1
Frmd4b
1500009C09Rik
Plekha5
Gm4981
Slc46a3
Ccdc126
Gm30459
Sash1
Ar
Rbbp7
Dydc2
Olfr1329
Atf2
Mcfd2
Gm15411
2410018L13Rik
Nfic
Cyct
Rab11b
Prkag2
Traf6
Sycp1
Exd2
D930016D06Rik
1190005I06Rik
Fuz
Hpcal1
Otud6b
Triml1
Vmn2r1
Pfdn5
Gm20707
Ifit1bl1
Lonp2
Ugt2a3
Fut8
Prickle1
Wipf2
Tcf4
Cadps2
Nts
Ylpm1
4922502D21Rik
Mtmr11
Peli2
Gm5089
Tmem9
Myh10
Plekhg6
Stxbp4
Batf2
Ctla2a
Fkbp10
Nol12
Olfr235
Adam1b
BC147527
Tnfaip8
1700040F17Rik
Aco1
Rnf4
Wdr41
Ndnf
Hebp1
Avpi1
Eif4e
Eaf1
Arf4
Rsad2
Galc
Parp14
Gas6
Clstn3
Glra3
Asphd2
Erp27
Ccdc17
Gm10392
Lpar4
Chil5
5430416O09Rik
Apoh
Olfr186
Dkkl1
Mllt6
Rgs7bp
Olfr1392
Rhox13
4930521E06Rik
Anxa6
Cacna1d
Camk2n1
Fkrp
Unc13d
1500026H17Rik
Gm44597
Cftr
Pkd1l3
Jrk
Olfr31
Gm7271
4732414G09Rik
Fmo5
Arhgef5
Ubox5
Wt1
Msrb2
Pcolce
E2f5
Apba2
BC107364
Olfr177
Morc2b
AC149090.1
Gnaz
Ndfip1
Pkdrej
6030469F06Rik
Osbpl9
Zbtb3
Tprg
Ncdn
Uaca
Gm20559
Vwa5a
Pla2g16
Gm13012
Guk1
Fpr1
Vat1
Samsn1
Ngfrap1
6430550D23Rik
Jag1
Etohd2
Rab38
Dimt1
Pgrmc1
Cfap77
Vkorc1
Abcc1
Mtus1
Dstyk
3100003L05Rik
Zbtb43
6030498E09Rik
Sfxn3
Hbb-bt
Acy3
Calcrl
Ptpn21
Fli1
Vwde
Arpin
2410012E07Rik
Mcl1
Mettl24
Pdzd2
Skiv2l2
Cyp8b1
Gm11714
Znfx1
Fbxo10
5730480H06Rik
Gpr132
Nr4a1
Tshz1
Ext2
Igkv10-96
9330185C12Rik
Srsf5
Pgap2
Fam129b
Shroom4
Tmem181a
Slc16a2
Samt2
Gdpd3
Cldn34b1
Kmo
Tcf25
Helq
Fam234a
Nhlrc4
Klrb1c
Tmem134
Amigo3
Cyp11a1
Serpinb8
Rhobtb3
Kdelr1
Pde4dip
5330411O13Rik
Gm12764
Fam178a
Cdc42se2
Zfp28
Pax6
Mettl25
Klhl21
Toe1
Gm16104
Pkd2
Wbp2
Vcpkmt
Olfr1472
Ndst1
Ifnb1
Hspa12b
Fam160b1
Lrrc55
1810013L24Rik
Vmn1r13
Prdm16
Faf1
Asb5
Slc31a1
Rps6
Ubr3
Sh3bgrl2
Luzp1
Ube2l6
Pik3ip1
Trdc
Cebpb
Wnt2b
Mobp
Fgd1
Bbx
Pwp1
Amacr
2610305D13Rik
Lats2
Olfr103
1700060J05Rik
Il1rapl2
Panx2
Dcun1d1
Cbarp
Cfap70
Olfr1056
Lipn
Ccdc190
Plekho1
Upp1
Dync2li1
Ppdpf
Calcoco1
Scfd1
Nfat5
Arhgef25
Robo4
Tfpi
Lrrc47
Dnajb9
Plscr2
5033403H07Rik
Slc25a36
Rbm3os
Ddit4
Dctd
Ampd3
Arxes1
Ptprj
P3h3
Ubxn6
Atf7ip
Tspan13
Ebag9
Hist1h3d
Rab29
Tcf20
Nfe2l1
Foxj2
B4galt4
Gm42875
N4bp2
Zfp148
Gm15356
4930445B16Rik
Ric8b
Sall2
Pex12
Gm16853
Tvp23bos
Hrk
Plcg1
Tgtp1
Olfr424
Cisd3
Zfp653
Tifa
Xlr
Mt2
G2e3
Defb45
Akr1c13
Tmem38b
Enox2
Gm44174
Olfr1053
Gbp9
1110018N20Rik
Hunk
Prpf40b
Klhl4
Noc3l
Tubb4b
Zfp521
Pgm2
Crtap
Atxn7l3b
Gm38112
Lrfn5
Aven
Socs5
Gm15601
Foxd2
Sfrp1
Slc6a6
Cdkal1
Trim6
A930038B10Rik
Tmem9b
Chrm5
Vcpip1
Cep57
Slc4a9
Golga1
Plod2
Mug2
Phyh
Slc25a20
Eci3
Ip6k1
Trnp1
Fam3b
Gm26548
Cdh4
4931406B18Rik
Igkv12-89
Ank
Sbspon
Coro2b
Slc25a14
Aprt
Lima1
Fkbp9
Tbc1d4
Ttll7
Fosb
Apobr
Arrdc4
Gm15336
E330009J07Rik
A330070K13Rik
Tle2
Gm14393
Tnr
8030423F21Rik
Fam174b
Insl6
A530058N18Rik
Jade2
Sap30bpos
Ttc3
Calml3
Pom121l12
Tgtp2
Sugp1
Adrb2
Bbc3
Kcnmb4os2
Il27
A730081D07Rik
Ang2
Gm14420
Slc38a9
Tnp1
Camk2a
Tbx3os1
Parp16
Gal3st3
Cmas
Dexi
Fas
Stk11ip
Tmem237
4930445N08Rik
Trim44
Csrnp3
Lcp1
Zfp287
Apobec4
Mstn
Clec2e
Gorab
2610042L04Rik
Cops8
Foxl2
2010016I18Rik
6030443J06Rik
Krt87
Aqp5
Spink14
Ighv5-6
Akap2
Spint2
Lpgat1
Gpr34
Zmpste24
Upp2
Ftl1
Olfr622
Bmpr2
Zfp637
Olig3
Atrnl1
Naip2
Atp6v1a
Gm16070
Uba6
Ncam2
Flot2
Tmtc3
Rgl1
Hoxb7
Mag
Adgrd1
Krtap4-9
Cyp2c39
Elmod1
Ldlrad2
Gm1043
Lynx1
Pdlim7
Rltpr
Rras2
Gm26512
Esr1
Ifit2
Fasl
Nox4
Tcf7l1
Gys1
Kbtbd7
Gm996
1700074P13Rik
Zfp551
Rpusd4
Slc17a9
Slc44a4
Gm1123
Adra1d
Tdrd1
Wee2
Olfml2b
Tmem178
Slc9a1
Serpinb3b
Olfr1496
Platr27
Rps16
Zfp647
Iqcb1
mt-Nd6
Zfyve21
Pfkl
Lrriq4
Phxr4
Rnf11
Rhbdf1
Med6
Gm26812
Xlr5b
Ccdc122
Taar7e
Gm12353
Gabrg1
Ica1
Rps27
Samd10
Olfr1445
2900011O08Rik
Ube2cbp
Rmnd1
Cd59a
Sag
Cytip
Mettl3
Gm4787
Prrt3
Olfr1158
AI480526
Cd9
Klk1b4
Gprasp2
Gm11986
Map1lc3a
Egfl7
Trim46
Gm12440
Plcl1
Strn3
Nxpe5
Alg9
Irf1
Il18bp
4930505N22Rik
Rnf128
Cbr3
Abhd8
Eef1akmt1
6430531B16Rik
Rnf146
Alox5ap
Scmh1
BC025920
Pfkm
Myd88
Capza2
Plscr1
Mab21l2
Tmem59
Gsdmc2
Ighv6-4
Marveld2
Tgm5
Gm15477
Zfp748
Crebbp
Wbscr27
Rbsn
Fem1a
Ifi47
Ifi27l2b
Gm15762
Bak1
Nynrin
Cyb5d2
Cypt14
Id1
Ephx3
Sirpa
Carm1
Spata18
Atp10a
Esx1
1810062G17Rik
Olfr596
Sppl2a
Firre
Nme7
Stk26
Tmem71
Olfr914
Cylc2
Otub1
Irak1bp1
Gdf3
Synb
Clps
Gchfr
Ptk2
Pogk
Sbds
Tigit
Gm16121
Olfr867
Cdipt
Fgf15
Sat1
Rabac1
Cyp2j13
Ttc26
Txndc5
Snd1
B4galnt4
Tmbim4
Smyd2
Olfr616
Lrrfip1
Nifk
BC106179
Mmp13
Rfx5
Usp21
Gm5134
Glp2r
Gm3428
Cep83os
Atp6v1b2
Spint1
Zfp667
Vgf
Olfr259
Il22ra2
Gpx8
Wdr95
Rabgap1
Dusp7
Nkain3
Twsg1
Glt8d2
Vmn1r218
Zfp964
Zbtb38
Tmem63b
Olfr361
Synj2bp
Ocrl
Gm2087
Naa35
Eya1
Gm14424
Gng5
Ergic1
Dtd1
Brwd1
Airn
Htr2b
Rab18
Fam90a1a
Phf11b
Sema3d
St7l
Gm15417
5530601H04Rik
1700010J16Rik
Gm14487
Nelfb
Wdr26
Erp44
Icam2
Gm10654
Rtkn
Gm12356
Kcna3
Stard6
9330161L09Rik
Wdfy3
Cyp1a2
Gm10466
Tmem191c
5430402E10Rik
Serinc3
Gid4
Bst2
Arl4d
Serpinb3d
Atp13a4
Lix1l
Lgr5
Sirt2
Sh3pxd2b
Atp6v1c1
Olfr780
Cers2
Gm10706
Klk6
Asb10
Olfr851
1700067G17Rik
Zfp354c
Rsf1os1
Gp9
Zfpl1
Tfb2m
Gm26653
Eea1
Stk24
Fgl1
Rp1
Vmn1r23
Usp9y
Eif3e
Glce
3110039M20Rik
Gm26614
Prdx5
Mycbp2
Tmem56
Chrna1
Meioc
Rgs17
Trim37
Wfdc13
Copa
Col6a4
Clip3
Slc25a45
Adcy6
Paip2b
Neu3
4932441J04Rik
B230319C09Rik
Rasgef1b
Cd160
Tmem101
AF366264
3110004A20Rik
Cntnap5b
Gm13830
Defb26
Atg4b
Gm12869
Adam18
Mitd1
Pnrc1
Zfp808
Coro2a
Pik3c2g
Sun3
Dmrta2os
Cgref1
Rcan3
Ndst2
Pet117
Brd9
Mccc2
Ccdc102a
Olfr836
Olfr769
Cpne3
G430095P16Rik
Rbfox2
Gm16485
Gm10912
Prkacb
Slc25a24
Sox30
Rin2
Gm13982
Saraf
Samd9l
Sesn1
Zfp81
Rnaset2b
Ogt
Syt11
Olfr486
Rbm18
Gm16618
Hspb6
Cd200
Extl1
Sh3rf1
1810020O05Rik
4930455D15Rik
1500002F19Rik
Acvrl1
Sytl3
Bbs1
Zfp280b
Grrp1
Tram1l1
Gm20946
Rab5b
Cmtm3
Stip1
Nek7
2810474O19Rik
Gpx7
Rab40c
S100a1
Bod1l
Aldh7a1
Draxin
Zmynd8
Spata9
5031434O11Rik
Defb1
Gm13799
Ablim1
Olfr498
Mafg
Map2k4
Crip3
2810471M01Rik
Tmed4
A930015D03Rik
Sgpp1
Nhlh2
Gm12324
Pqlc2
Kdm6a
2210408F21Rik
Krba1
Trip4
Dzank1
Flad1
Etfdh
Gm17141
Aqp11
Chrnb1
Gm20422
Slc5a4a
Dok1
Sval3
Mtap7d3
Ppfia2
Arhgap5
Sdcbp
4930548G14Rik
Fyn
Card11
Olfml2a
Fabp12
Smim19
Gm12002
Naip6
Tal1
Inppl1
Gm13528
Trmt1l
F2rl3
Zc3h6
Dsg2
Klrg2
Cirbp
Gm12945
Ppp3cc
5031425F14Rik
Pde6h
Gm43507
St3gal2
Ggh
Lemd2
Gm2564
Osr2
Tceal3
Rdm1
Gpat4
Fam222b
Sult2a1
Hmx3
Olfr883
Scnm1
A330043C09Rik
4930550L24Rik
Olfr1120
Fbrs
Dph6
Lzts2
Zswim3
Gm13032
Prdm11
Helz2
Glyctk
Shisa2
Tbl3
5330411J11Rik
Smpd5
Pxk
Tdpoz4
Lingo4
Gm4245
Ctsr
Ptges
Olfr1251
Adad1
Slc25a11
Ints2
Rhno1
Rxra
Nipsnap1
Thap2
Git1
Olfr365
Slco1b2
Nfatc2
Chd2
Pxmp2
Fgf21
Cacng7
Gm15543
Gm10421
Gstm4
Olfr1204
Ackr3
Gm17130
Ptprm
Tmem130
Ptger3
Peg12
Fam205c
Whsc1l1
Blcap
Nacc2
Akr1b8
Ifi203
A930002I21Rik
Fsip1
Dock2
Lgalsl
1700061J23Rik
C030037D09Rik
Junb
Atp6v0a1
Ldb3
Rsph3b
Gm3279
Fgf12
Nmi
Cdh23
Iglv1
Mcmdc2
Mob1a
Rab13
Psmd2
Gm3646
Ankrd6
C230024C17Rik
Slc7a7
Prrc2a
Csn1s1
Tmem87b
4933440M02Rik
Kdm3a
Plppr5
Olfr218
Il2
Birc2
Olfr676
Sat2
Arap1
Eras
Glipr2
Aqp4
Otof
Gm13225
Dusp18
[truncated: 620 more rows]
