# Supplementary material for: Panhematopoietic RNA barcoding enables kinetic measurements of nucleate and anucleate lineages and the activation of myeloid clones following acute platelet depletion
Source: Genome Biol. 2023 Jun 27;24:152. doi: 10.1186/s13059-023-02976-z (PMC10294477; doi:10.1186/s13059-023-02976-z)
Supplement: Supplementary file 17 — Additional file 17: Table S10. Staining panels for BM cell populations including antibody clone and conjugate. [file 13059_2023_2976_MOESM17_ESM.xlsx]

## Sheet: HSC_sort
Antibody	Clone	Company
CD48-PC5	HM48-1	Miltenyi
cKit-PEvio770	REA791	Miltenyi
Sca1-APC	REA422	Miltenyi
CD150-BV510	TC15-12F12.2	Biolegend
CD4-VioBlue	REA604	Miltenyi
CD8a-VioBlue	53-6.7	Miltenyi
CD5-VioBlue	REA421	Miltenyi
Gr-1-VioBlue	REA810	Miltenyi
Mac-1-VioBlue	REA592	Miltenyi
B220-VioBlue	REA755	Miltenyi
Ter119-VioBlue	REA847	Miltenyi

## Sheet: HSC_gfp_staining_panel
Antibody	Clone	Company
CD48-PC5	HM48-1	Miltenyi
cKit-APC-eF780	2B8	Invitrogen
Sca1-BV786	D7	Biolegend
CD150-APC	TC15-12F12.2	Biolegend
CD105-PE	MJ7/18	Miltenyi
CD41-PC7	MWReg30	Biolegend
CD4-VioBlue	REA604	Miltenyi
CD8a-VioBlue	53-6.7	Miltenyi
CD5-VioBlue	REA421	Miltenyi
Gr-1-VioBlue	REA810	Miltenyi
Mac-1-VioBlue	REA592	Miltenyi
B220-VioBlue	REA755	Miltenyi
Ter119-VioBlue	REA847	Miltenyi
