# Supplementary material for: Panhematopoietic RNA barcoding enables kinetic measurements of nucleate and anucleate lineages and the activation of myeloid clones following acute platelet depletion
Source: Genome Biol. 2023 Jun 27;24:152. doi: 10.1186/s13059-023-02976-z (PMC10294477; doi:10.1186/s13059-023-02976-z)
Supplement: Supplementary file 18 — Additional file 18: Table S11. Staining panels to FACS purify nucleate PB cells or evaluate the purity of anucleate cell populations. [file 13059_2023_2976_MOESM18_ESM.xlsx]

## Sheet: Additional_file18_TableS11
	Clone
Mac1-APC	m1/70
CD41-PC7	MWReg30
CD4-APCe780	RM4-5
CD8-APCe780	53-6.7
PB CD45.2	109
CD19-PC5	eBioID3
CD150-BV785	TC15-12F12.2
PE CD45.1	A20
